# Supplementary material for: Isolation and evolutionary analyses of porcine epidemic diarrhea virus in Asia
Source: PeerJ. 2020 Oct 20;8:e10114. doi: 10.7717/peerj.10114 (PMC7583610; doi:10.7717/peerj.10114)
Supplement: Supplemental Information 9 [file peerj-08-10114-s009.txt]

>HB2018_2018_GII-a
MKSLTYFWLFLPVLSTLSLPQDVTRCSANTNFRRFFSKFNVQAPAVVVLGGYLPIGENQG
VN-STWYCAGQHPTASGVHGIFLSHIRGGHGFEIGISQEPFDPSGYQLYLHKATNGNTNA
TARLRICQFPGIKTLGPTADNDVTTGRNCLFNKAIPAHMSEHS--VVGITWDNDRVTVFS
DKIYHFYFKNDWSRVATKCYNSGGCAMQYVYKPTYYMLNVTSAGEDGISYQPCT-ANCIG
YAANVFATEPNGHIPEGFSFNNWFLLSNDSTLVHGKVVSNQPLLVNCLLALPKIYGLGQF
FSFNQTIDGVCNGAAVQRAPEALRFNINDTSVILAEGSIVLHTALGTNLSFVCSNSSDPH
LATFAIPLGATQVPYYCFLKVDTYNST-----VYKFLAVLPPTVREIVITKYGDVYVNGF
GYLHLGLLDAVTINFTGHGTDDDVSGFWTIASTNFVDALIEVQGTAIQRILYCDDPVSQL
KCSQVAFDLDDGFYPISSRNLLSHEQPISFVTLPSFNDHSFVNITVSASFGGHSGANLIA
SDTTINGFSSFCVDTRQFTISLFYNVTNSYGYVSKSQDSNCPFTLQSVNDYLSFSKFCVS
TSLLASACTIDLFGYPEFGS----GVKFTSLYFQFTKGELITGTPKPLEGVTDVSFMTLD
VCTKYTIYGFKGEGIITLTNSSFLAGVYYTSDSGQLLAFKNVTSGAVYSVTPCSFSEQAA
YVDDDIVGVISSLSSSTFNSTRELPGFFYHSNDGSNCTEPVLVYSNIGVCKSGSIGYVPS
QFGQVKIAPTVTGNISIPTNFSMSIRTEYLQLYNTPVSVDCATYVCNGNSRCKQLLTQYT
AACKTIESALQLSARLESVEVNSMLTISEEALQLATISSFNGDGYNFTNVLGASVYDPAS
GRVVQKRSFIEDLLFNKVVTNGLGTVDEDYKRCSNGRSVADLVCAQYYSGVMVLPGVVDA
EKLHMYSASLIGGMVLGGFTSAAALPFSYAVQARLNYLALQTDVLQRNQQLLAESFNSAI
GNITSAFESVKEAISQTSKGLNTVAHALTKVQEVVNSQGAALTQLTVQLQHNFQAISSSI
DDIYSRLDILSADVQVDRLITGRLSALNAFVSQTLTKYTEVQASRKLAQQKVNECVKSQS
QRYGFCGGDGEHIFSLVQAAPQGLLFLHTVLVPGDFVDVIAIAGLCVNDEIALTLREPGL
VLFTHELQNHTATEYFVSSRRMFEPRKPTVSDFVQIESCVVTYVNLTRDQLPDVIPDYID
VNKTLDEILSSLPNRTGPSLPLDVFNATYLNLTGEIADLEQRSESLRNTTEELQSLIYNI
NNTLVDLEWLNRVETYIKWPWWVWLIIFIVLIFVVSLLVFCCISTGCCGCCGCCCACFSG
CCRGPRLQPYEVFEKVHVQ
>JN825712.1_2011_GII-a
MKSLTYFWLFLPVLSTLSLPQDVTRCSANTNFRRFFSKFNVQAPAVVVLGGYLPIGENQG
VN-STWYCAGQHPTASGVHGIFVSHIRGGHGFEIGISQEPFDPSGYQLYLHKATNGNTNA
TARLRICQFPSIKTLGPTANNDVTTGRNCLFNKAIPAHMSEHS--VVGITWDNDRVTVFS
DKIYYFYFKNDWSRVATKCYNSGGCAMQYVYEPTYYMLNVTSAGEDGISYQPCT-ANCIG
YAANVFATEPNGHIPEGFSFNNWFLLSNDSTLVHGKVVSNQPLLVNCLLAIPKIYGLGQF
FSFNQTIDGVCNGAAVQRAPEALRFNINDTSVILAEGSIVLHTALGTNFSFVCSNSSDPH
LATFAIPLGAIQVPYYCFLKVDTYNST-----VYKFLAVLPPTVREIVITKYGDVYVNGF
GYLHLGLLDAVTINFTGHGTDDDVSGFWTIASTNFVDALIEVQGTAIQRILYCDDPVSQL
KCSQVAFDLDDGFYPISSRNLLSHEQPISFVTLPSFNDHSFVNITVSASFGGLSGANLIA
SDTTINGFSSFCVDTRQFTISLFYNVTNSYGYVSKSQDSNCPFTLQSVNDYLSFSKFCVS
TSLLASACTIDLFGYPEFGS----GVKFTSLYFQFTKGELITGTPKPLEGVTDVSFMTLD
VCTKYTIYGFKGEGIITLTNSSFLAGFYYTSDSGQLLAFKNVTSGAVYSVTPCSFSEQAA
YVDDDIVGVISSLSSSTFNSTRELPGFFYHSNDGSNCTEPVLVYSNIGVCKSGSIGYVPS
QSGQVKIAPTVTGNISIPTNFSMSIRTEYLQLYNTPVSVDCATYVCNGNSRCKQLLTQYT
AACKTIESALQLSARLESVEVNSMLTISEEALQLATISSFNGDGYNFTNVLGVSVYDPAS
GRVVQKRSFIEDLLFNKVVTNGLGTVDEDYKRCSNGRSVADLVCAQYYSGVMVLPGVVDA
EKLHMYSASLIGGMVLGGFTSAAALPFSYAVQARLNYLALQTDVLQRNQQLLAESFNSAI
GNITSAFESVKEAISQTSKGLNTVAHALTKVQEVVNSQGAALTQLTVQLQHNFQAISSSI
DDIYSRLDILSADVQVDRLITGRLSALNAFVAQTLTKYTEVQASRKLAQQKVNECVKSQS
QRYGFCGGDGEHIFSLVQAAPQGLLFLHTVLVPGDFVDVIAIAGLCVNDEIALTLREPGL
VLFTHELQNHTATEYFVSSRRMFEPRKPTVSDFVQIESCVVTYVNLTRDQLPDVIPDYID
VNKTLDEILASLPNRTGPSLPLDVFNATYLNLTGEIADLEQRSESLRNTTEELQSLIYNI
NNTLVDLEWLNRVETYIKWPWWVWLIIFIVLIFVVSLLVFCCISTGCCGCCGCCCACFSG
CCRGPRLQPYEVFEKVHVQ
>JQ282909.1_2011_GII-a
MKSLTYFWLFLPVLSTLSLPQDVTRCSANTNFRRFFSKFNVQAPAVVVLGGYLPIGENQG
VN-STWYCAGQHPTASGVHGIFLSHIRGGHGFEIGISQEPFDPSGYQLYLHKATNGNTNA
TARLRICQFPSIKTLGPTANNDVTTGRNCLFNKAIPAHMSEHS--VVGITWDNDRVTVFS
DKIYHFYFKNDWSRVATKCYNSGGCAMQYVYEPTYYMLNVTSAGEDGISYQPCT-ANCIG
YAANVFATEPNGHIPEGFSFNNWFLLSNDSTLVHGKVVSNQPLLVNCLLAMPKIYGLGQF
FSFNQTMDGVCNGAAVQRAPEALRFNINDTSVILAEGSIVLHTAFGTNLSFVCSNSSNPH
LATFAIPLGATQVPYYCFLKVDTYNST-----VYKFLAVLPPTVREIVITKYGDVYVNGF
GYLHLGLLDAVTINFTGHGTDDDVSGFWTIASTNFVDALIEVQGTAIQRILYCDDPVSQL
KCSQVAFDLDDGFYPISSRNLLGHEQPISFVTLPSFNDHSFVNITVSASFGGPSGANLIA
SDTTINGFRSFCVDTRQFTISLFYNVTNSYGYVSKSQDGNCPFTLQSVNDYLSFSKFCVS
TSLLASACTIDLFGYPEFGG----GVKFTSLYFQFTKGELITGTPKPLEGVTDVSFMTLD
VCAKYTIYGFRGEGIITLTNSSFLAGVYYTSDSGQLLAFKNVTSGAVYSVTPCSFSEQAA
YVDDDIVGVISSLSNSTFNSTRELPGFFYHSNDGSNCTEPVLVYSNIGVCKSGSIGYVPS
QSGQVKIAPTVTGNISIPTNFSMSIRTEYLQLYNTPVSVDCATYVCNGNSRCKQLLTQYT
AACKTIESALQLSARLESVEVNSMLTISEEALQLATISSFNGDGYNFTNVLGVSVYDPAS
GRVVQKGSFIEDLLFNKVVTNGLSTVDEDYKRCSNGRSVADLVCAQYYSGVMVLPGVVDA
EKLHMYSASLIGGMALGGLTTAAALPFSHAVQARLNYLALQTDVLQRNQQLLAESFNSAI
GNITSAFESVKEAISQTSNGLNTVAHALTKVQEVVNSQGSALTQLTIQLQHNFQAISSSI
DDIYSRLDILSADVQVDRLITGRLSALNAFVAQTLTKYTEVQASRKLAQQKVNECVKSQS
QRYGFCGGDGEHIFSLVQAAPQGLLFLHTVLVPGDFVNVIAIDGLCINGDIALTLREPGL
VLFTHELQTYTATEYLVSSRRMFEPRKPTVSDFVQIESCVVTYVNLTRDQLPDVIPDYID
VNKTLDEILASLPNRTGPSLPLDVFNATYLNLTGEIADLEQRSESLRNTTEELRSLIYNI
NNTLVDLEWLNRVETYIKWPWWVWLIIFIVLIFVVSLLVFCCISTGCCGCCGCCGACFSG
CCRGPRLQPYEAFEKVHVQ
>JX088695.1_2012_GII-a
MKSLTYFWLFLPVLSTLSLPQDVTRCSANTNFRRFFSKFNVQAPAVVVLGGYLPIGENQG
VN-STWYCAGQHPTASGVHGIFVSHIRGGHGFEIGISQEPFDPSGYQLYLHKATNGNTNA
TARLRICQFPSIKTLGPTANNDVTTGRNCLFNKAIPAHMSEHS--VVGITWDNDRVTVFS
DKIYYFYFKNDWSRVATKCYNSGGCAMQYVYEPTYYMLNVTSAGEDGISYQPCT-ANCIG
YAANVFATEPNGHIPEGFSFNNWFLLSNDSTLVHGKVVSNQPLLVNCLLAIPKIYGLGQF
FSFNQTIDGVCNGAAVQRAPEALRFNINDTSVILAEGSIVLHTALGTNFSFVCSNSSDPH
LATFAIPLGAIQVPYYCFLKVDTYNST-----VYKFLAVLPPTVREIVITKYGDVYVNGF
GYLHLGLLDAVTINFTGHGTDDDVSGFWTIASTNFVDALIEVQGTAIQRILYCDDPVSQL
KCSQVAFDLDDGFYPISSRNLLSHEQPISFVTLPSFNDHSFVNITVSASFGGRSGANLIA
SDTTINGFSSFCVDTRQFTISLFYNVTNSYGYVSKSQDSNCPFTLQSVNDYLSFSKFCVS
TSLLASACTIDLFGYPDFGS----GVKFTSLYFQFTTGELITGTPKPLEGVTDVSFMTLD
VCTKYTIYGFKGEGIITLINSSFLAGVYYTSDSGQLLAFKNVTSGAVYSVTPCSFSEHAA
YVDDDIVGVISSLSSSTFNSTRELPGFFYHSNDGSNCTEPVLVYSNIGVCKSGSIGYVPS
QSGQVKIAPTVTGNISIPTNFSMSIRTEYLQLYNTPVSVDCATYVCNGNSRCKQLLTQYT
AACKTIESALQLSARLESVEVNSMLTISEEALQLATISSFNGDGYNFTNVLGVSVYDPAS
GRVVQKRSFIEDLLFNKVVTNGLGTVDEDYKRCSNGRSVADLVCAQYYSGVMVLPGVVDA
EKLHMYSASLIGGMVLGGFTSAAALPFSYAVQARLNYLALQTDVLQRNQQLLAESFNSAI
GNITSAFESVKEAISQTSKGLNTVAHALTKVQEVVNSQGAALTQLTVQLQHNFQAISSSI
DDIYSRLDILSADVQVDRLITGRLSALNAFVAQTLTKYTEVQASRKLAQQKVNECVKSQS
QRYGFCGGDGEHIFSLVQAAPQGLLFLHTVLVPGDFVDVIAIAGLCVNDEIALTLREPGL
VLFTHELQNHTATEYFVSSRRMFEPRKPTVSDFVQIESCVVTYVNLTRDQLPDVIPDYID
VNKTLDEILASLPNRTGPSLPLDVFNATYLNLTGEIADLEQRSESLRNTTEELQSLIYNI
NNTLVDLEWLNRVETYIKWPWWVWLIIFIVLIFVVSLLVFCCISTGCCGCCGCCCACFSG
CCRGPRLQPYEVFEKVHVQ
>KC140102.1_2012_GII-a
MKSLTYFWLSLPVLSTLSLPQDVTRCSANTNFRRFFSKFNVQAPAVVVLGGYLPIGENQG
VN-STWYCAGQHPTASGVHGIFVSHIRGGHGFEIGISQEPFDPSGYQLYLHKATNGNTNA
TARLRICQFPSIKTLGPTANNDVTTGRNCLFNKAIPAHMSEHS--VVGITWDNDRVTVFS
DKIYYFYFKNDWSRVATKCYNSGGCAMQYVYEPTYYMLNVTSAGEDGISYQPCT-ANCIG
YAANVFATEPNGHIPEGFSFNNWFLLSNDSTLVHGKVVSNQPLLVNCLLAIPKIYGLGQF
FSFNQTIDGVCNGAAVQRAPEALRFNINDTSVILAEGSIVLHTALGTNFSFVCSNSSNPH
LATFAIPLGATQVPYYCFLKVDTYNST-----VYKFLAVLPPTVREIVITKYGDVYVNGF
GYLHLGLLDAVTINFTGHGTDDDVSGFWTIASTNFVDALIEVKGTAIQRILYCDDPVSQL
KCSQVSFDLDDGFYPISSTNLLSHEQPTSFVTLPSFNDHSFVNITVSAAFGGHSGANLIA
SDTTINGFSSFCVDTRQFTISLFYNVTNSYGYVSNSQDSNCPFTLQSVNDYLSFSKFCVS
TSLLASACTIDLFGYPEFGS----GVKFTSLYFQFTKGELITGTPKPLEGVTDVSFMTLD
VCTKYTIYGFKGEGIITLTNSSFLAGVYYTSDSGQLLAFKNVTSGAVYSVTPCSFSEQAA
YVDDDIVGVISSLSSSTFNSTRELPGFFYHSNDDSNCTEPVLVYSNIGVCKSGSIGYVPS
QSGQVKIAPMVTGNISIPTNFSMSIRTEYLQLYNTPVSVDCATYVCNGNSRCKQLLTQYI
AACKTIESALQLSARLESAEVNSMLTISEEALQLATISSFNGDGYNFTNVLGVSVRDPAS
GRMVQKRSFIEDLLFNKVVTNGLGTVDEDYKRCSNGRSVADLVCAQYYSGVMVLPGVVDA
EKLHMYSASLIGGMVLGGFTAAAALPFSYAVQARLNYLALQTDVLQRNQQLLAESFNSAI
GNITSAFESVKEAISQTSKGLNTVAHALTKVQEVVNSQGAALTQLTVQLQHNFQAISSSI
DDIYSRLDILSADVQVDRLITGRLSALNAFVAQTLTKYTEVQASRKLAQQKVNECVKSQS
QRYGFCGGDGEHIFSLVQAAPQGLLFLHTVLVPGDFVDVIAIAGLCVNDEIALTLREPGL
VLFTHELQNHTATEYFVSTRRMFEPRKPTVSDFVQIESCVVTYVNLTRDQLPDVIPDYID
VNKTLDEILASLPNRTGPSLPLDVFNATYLNLTGEIADLEQRSESLRNTTEELQSLIYNI
NNTLVDLEWLNRVETYIKWPWWVWLIIFIVLIFVVSLLVFCCISTGCCGCCGCCGACFSG
CCRGPRLQPYEAFEKVHVQ
>KC210145.1_2012_GII-a
MKSLTYFWLFLPVLSTLSLPQDVTRCSANTNFRRFFSKFNVQAPAVVVLGGYLPIGENQG
VN-STWYCAGQHPTASGVHGIFVSHIRGGHGFEIGISQEPFDPSGYQLYLHKATNGNTNA
TARLRICQFPSIKTLGPTANNDVTTGRNCLFNKAIPAHMSEHS--VVGITWDNDRVTVFS
DKIYYFYFKNDWSRVATKCYNSGGCAMQYVYEPTYYMLNVTSAGEDGISYQPCT-ANCIG
YAANVFATEPNGHIPEGFSFNNWFLLSNDSTLVHGKVVSNQPLLVNCLLAIPKIYGLGQF
FSFNQTIDGVCNGAAVQRAPEALRFNINDTSVILAEGSIVLHTALGTNFSFVCSNSSNPH
LATFAIPLGATQVPYYCFLKVDTYNST-----VYKFLAVLPPTVREIVITKYGDVYVNGF
GYLHLGLLDAVTINFTGHGTDDDVSGFWTIASTNFVDALIEVQGTAIQRILYCDDPVSQL
KCSQVAFDLDDGFYPISSRNLLSHEQPISFVTLPSFNDHSFVNITVSASFGGHSGANLIA
SDTTINGFSSFCVDTRQFTISLFYNVTNSYGYVSNSQDSNCPFTLQSVNDYLSFSKFCVS
TSLLASACTIDLFGYPDFGS----GVKFTSLYFQFTKGELITGTPKPLEGVTDVSFMTLD
VCTKYTIYGFKGEGIITLTNSSFLAGVYYTSDSGQLLAFKNVTSGAVYSVTPCSFSEQAA
YVDDDIVGVISSLSNSTFNSTRELPGFFYHSNDGSNCTEPVLVYSNIGVCKSGSIGYVPS
QSGQVKIAPTVTGNISIPTNFSMSIRTEYLQLYNTPVSVDCATYVCNGNSRCKQLLTQYT
AACKTIESALQLSARLESVEVNSMLTISEEALQLATISSFNGDGYNFTNVLGVSVYDPAS
GRVVQKRSFIEDLLFNKVVTNGLGTVDEDYKRCSNGRSVADLVCAQYYSGVMVLPGVVDA
EKLHMYSASLIGGMVLGGFTSAAALPFSYAVQARLNYLALQTDVLQRNQQLLAESFNSAI
GNITSAFESVKEAISQTSKGLNTVAHALTKVQEVVNSQGAALTQLTVQLQHNFQAISSSI
DDIYTRLDILSADVQVDRLITGRLSALNAFVAQTLTKYTEVQASRKLAQQKVNECVKSQS
QRYGFCGGDGDHIFSLVQAAPQGLLFLHTVLVPGDFVDVIAIAGLCVNDEIALTLREPGL
VLFTHELQNHTATEYFVSSRRMFEPRKPTVSDFVQIESCVVTYVNLTRDQLPDVIPDYID
VNKTLDEILASLPNRTGPSLPLDVFNATYLNLTGEIANLEQRSESLRNTTEELQSLIHNI
NNTLVDLEWLNRVETYIKWPWWVWLVIFIVLIFVVSLLVFCCISTGCCGCCGCCCACFSG
CCRGPRLQPYEVFEKVHVQ
>KC210147.1_2012_GII-a
MKSLTYFWLFLPVLSTLSLPQDVTRCSANTNFRRFFSKFNVQAPAVVVLGGYLPIGENQG
VN-STWYCAGQHPTASGVHGIFVSHIRGGHGFEIGISQEPFDPSGYQLYLHKATNGNTNA
TARLRICQFPSIKTLGPTANNDVTTGRNCLFNKAIPAHMSEHS--VVGITWDNDRVTVFS
DKIYYFYFKNDWSRVATKCYNSGGCAMQYVYEPTYYMLNVTSAGEDGISYQPCT-ANCIG
YAANVFATEPNGHIPEGFSFNNWFLLSNDSTLVHGKVVSNQPLLVNCLLAIPKIYGLGQF
FSFNQTIDGVCNGAAVQRAPEALRFNINDTSVILAEGSIVLHTALGTNFSFVCSNSSDPH
LATFAIPLGAIQVPYYCFLKVDTYNST-----VYKFLAVLPPTVREIVITKYGDVYVNGF
GYLHLGLLDAVTINFTGHGTDDDVSGFWTIASTNFVDALIEVQGTAIQRILYCDDPVSQL
KCSQVAFDLDDGFYPISSRNLLSHEQPISFVTLPSFNDHSFVNITVSASFGGHSGANLIA
SDTTINGFSSFCVDTRQFTISLFYNVTNSYGYVSKSQDSNCPFTLQSVNDYLSFSKFCVS
TSLLASACTIDLFGYPEFGS----GVKFTSLYFQFTKGELITGTPKPLEGVTDVSFMTLD
VCTKYTIYGFKGEGIITLTNSSFLAGVYYTSDSGQLLAFKNVTSGAVYSVTPCSFSEQAA
YVDDDIVGVISSLSSSTFNSTRELPGFFYHSNDGSNCTEPVLVYSNIGVCKSGSIGYVPS
QSGQVKIAPTVTGNISIPTNFSMSIRTEYLQLYNTPVSVDCATYVCNGNSRCKQLLTQYT
AACKTIESALQLSARLESVEVNSMLTISEEALQLATISSFNGDGYNFTNVLGVSVYDPAS
GRVVQKRSFIEDLLFNKVVTNGLGTVDEDYKRCSNGRSVADLVCAQYYSGVMVLPGVVDA
EKLHMYSASLIGGMVLGGFTSAAALPFSYAVQARLNYLALQTDVLQRNQQLLAESFNSAI
GNITSAFESVKEAISQTSKGLNTVAHALTKVQEVVNSQGAALTQLTVQLQHNFQAISSSI
DDIYSRLDILSADVQVDRLITGRLSALNAFVAQTLTKYTEVQASRKLAQQKVNECVKSQS
QRYGFCGGDGEHIFSLVQAAPQGLLFLHTVLVPGDFVDVIAIAGLCVNDEIALTLREPGL
VLFTHELQNHTATEYFVSSRRMFEPRKPTVSDFVQIESCVVTYVNLTRDQLPDVIPDYID
VNKTLDEILASLPNRTGPSLPLDVFNATYLNLTGEIADLEQRSESLRNTTEELQSLIYNI
NNTLVDLEWLNRVETYIKWPWWVWLIIFIVLIFVVSLLVFCCISTGCCGCCGCCCACFSG
CCRGPRLQPYEVFEKVHVQ
>KF760557.2_2013_GII-a
MKSLTYFWLFLPVLSTLSLPQDVTRCSANTNFRRFFSKFNVQAPAVVVLGGYLPIGENQG
VN-STWYCAGQHPTASGVHGVFVSHIRGGRGFEIGISQEPFDPSGYQLYLHKATNGNTNA
TARLRICQFPSIKTLGPTANNDVTTGRNCLFNKAIPAHMSEHS--VVGITWDNDRVTVFS
DKIYYFYFKNDWSRVATKCYNSGGCAMQYVYEPTYYMLNVTSAGEDGISYQPCT-ANCIG
YAANVFATEPNGHIPEGFSFNNWFLLSNDSTLVHGKVVSNQPLLVNCLLAIPKIYGLGQF
FSFNQTIDGVCNGAAVQRAPEALRFNINDTSVILVEGSIVLHTALGTNFSFVCSNSSDPH
LATFAIPLGATQVPYYCFFKVDTYNST-----VYKFLAVLPPTVREIVITKYGDVYVNGF
GYLHLGLLDAVTINFTGHGTDDDVSGFWTIASTNFVDALIEVQGTAIQRILYCDDPVSQL
KCSQVAFDLDDGFYPISSRNLLSHEQPISFVTLPSFNDHSFVNITVSASFGGHSGANLIA
SDTTINGFSSFCVDTRQFTISLFYNVTNSYGYVSKSQDSNCPFTLQSVNEYLSFSKFCVS
TSLLASACTIDLFGYPDYGS----GVKFTSLYFQFTKGELITGTPKPLEGVTDVSFMTLD
VCTKYTIYGFKGEGIITLTNSSFLAGVYYTSDSGQLLAFKNVTSGAVYSVTPCSFSEQAA
YVDDDIVGVISSLSSSTFNSTRELPGFFYHSNDGSNCIEPVLVYSNIGVCKSGSIGYVPS
QSGQVKIAPTVTGNISIPTNFSMSIRTEYLQLYNTPVSVDCATYVCNGNSRCKQLLTQYT
AACKTIESALQLSARLESVEVNSMLTISEEALQLATISSFNGDGYNFTNVLGVSVYDPAS
GRVVQKRSFIEDLLFNKVVTNGLGTVDEDYKRCSNGRSVADLVCAQYYSGVMVLPGVVDA
EKLHMYSASLIGGMVLGGFTSAAALPFSYAVQARLNYLALQTDVLQRNQQLLAESFNSAI
GNITSAFESVKEAISQTSKGLNTVAHALTKVQEVVNSQGAALTQLTVQLQHNFQAISSSI
DDIYSRLDILSADVQXDRLITGRLSALNAFVAQTLTKYTEVQASRKLAQQKVNECVKSQS
QRYGFCGGDGEHIFSLVQAAPQGLLFLHTVLVPGDFVDVIAIAGLCVNDEIALTLREPGL
VLFTHELQNHTATEYFVSSRRMFEPRKPTVSDFVQIESCVVTYVNLTRDQLPDVIPDYID
VNKTLDEILASLPNRTGPSLPLDVFNATYLNLTGEIADLEQRSESLRNTTEELQSLIYNI
NNTLVDLEWLNRVETYIKWPWWVWLIIFIVLIFVVSLLVFCCISTGCCGCCGCCCACFSG
CCRGPRIQPYEVFEKVHVQ
>KF840537.1_2012_GII-a
MKSLTYFWLFLPVLSTLSLPQDVTRCSANTNFRRFFSKFNVQAPAVVVLGGYLPIGENQG
VN-STWYCAGQHPTASGVHGIFVSHIRGGHGFEIGISQEPFDPSGYQLYLHKATNGNTNA
TARLRICQFPSIKTLGPTANNDVTTGRNCLFNKAIPAHISEHS--VVGITWDNDRVTVFS
DKIYYFYFKNDWSRVATKCYNSGGCAMQYVYEPTYYMLNVTSAGEDGISYQPCT-ANCIG
YAANVFATEPNGHIPEGFSFNNWFLLSNDSTLVHGKVVSNQPLLVNCLLAIPKIYGLGQF
FSFNQTIDGVCNGAAVQRAPEALRFNINDTSVILAEGSIVLHTALGTNFSFVCSNSSDPH
LATFAIPLGAIQVPYYCFLKVDTYNST-----VYKFLAVLPPTVREIVITKYGDVYVNGF
GYLHLGLLDAVTINFTGHGTDDDVSGFWTIASTNFVDALIEVQGTAIQRILYCDDPVSQL
KCSQVAFDLDDGFYPISSRNLLSHEQPISFVTLPSFNDHSFVNITVSASFGGHSGANLIA
SDTTINGFSSFCVDTRQFTISLFYNVTNSYGYVSKSQDSNCPFTLQSVNDYLSFSKFCVS
TSLLASACTIDLFGYPEFGS----GVKFTSLYFQFTKGELITGTPKPLEGVTDVSSMTLD
VCTKYTIYGFKGEGIITLTNSSFLAGVYYTSDSGQLLAFKNVTSGAVYSVTPCSFSEQAA
YVDDDIVGVISSLSSSTFNSTRELPGFFYHSNDGSNCTEPVLVYSNIGVCKSGSIGYVPS
QSGQVKIAPTVTGNISIPTNFSMSIRTEYLQLYNTPVSVDCATYVCNGNSRCKQLLTQYT
AACKTIESALQLSARLESVEVNSMLTISEEALQLATISSFNGDGYNFTNVLGVSVYDPAS
GRVVQKRSFIEDLLFNKVVTNGLGTVDEDYKRCSNGRSVADLVCAQYYSGVMVLPGVVDA
EKLHMYSASLIGGMVLGGFTSAAALPFSYAVQARLNYLALQTDVLQRNQQLLAESFNSAI
GNITSAFESVKEAISQTSKGLNTVAHALTKVQEVVNSQGAALTQLTVQLQHNFQAISSSI
DDIYSRLDILSADVQVDRLITGRLSALNAFVAQTLTKYTEVQASRKLAQQKVNECVKSQS
QRYGFCGGDGEHIFSLVQAAPQGLLFLHTVLVPGDFVDVIAIAGLCVNDEIALTLREPGL
VLFTHELQNHTATEYFVSSRRMFEPRKPTVSDFVQIESCVVTYVNLTRDQLPDVIPDYID
VNKTLDEILASLPNRTGPSLPLDVFNATYLNLTGEIADLEQRSESLRNTTEELQSLIYNI
NNTLVDLEWLNRVETYIKWPWWVWLIIFIVLIFVVSLLVFCCISTGCCGCCGCCCACFSG
CCRGPRLQPYEVFEKVHVQ
>KJ020932.1_2013_GII-a
MKSLTYFWLFLPVLSTLSLPQDVTRCSANTNFRRFFSKFNVQAPAVVVLGGYLPIGENQG
VN-STWYCAGQHPTASGVHGIFVSHIRGGHGFEIGISQEPFDPSGYQLYLHKATNGNTNA
TARLRICQFPSIKTLGPTANNDATTGRNCLFNKAIPAHMSEHS--VVGITWDNDRVTVFS
DKIYYFYFKNDWSRVATKCYNSGGCAMQYVYEPTYYMLNVTSAGEDGISYQPCT-ANCIG
YAANVFATEPNGHIPEGFSFNNWFLLSNDSTLLHGKVVSNQPLLVNCLLAIPKIYGLGQF
FSFNQTMDGVCNGAAAQRAPEALRFNINDTSVILAEGSIVLHTALGTNLSFVFSNSTNPH
LATFAIPLGATQVPYYCFLKVDTYNST-----VYKFLAVLPPTVREIVITKYGDVYVNGF
GYLHLGLLDAVTINFTGHGTDDDVSGFWTIASTNFVDALIEVQGTAIQRILYCDDPVSQL
KCSQVAFDLDDGFYTISSRNLLSHEQPISFVTLPSFNDHSFVNITVSAAFGGQSGANLIA
SDTIINGFSSFCVDTRQFTISLFYNVTNSYGYVSKSQDSNCPFTLQSVNDYLSFSKFCVS
TSLLASACTIDLFGYPEFGS----GVKFTSLYFQFTKGELITGTPKPLEGVTDVSFMTLD
VCTKYTIYGFKGEGIITLTNSSFLAGVYYTSDSGQLLAFKNVTSGAVYSVTPCSFSEQAA
YVDDDIVGVISSLSNSTFNSTRELPGFFYHSNDGSNCTEPVLVYSNIGVCKSGSIGYVPS
QSGQVKIAPTVTGNITIPTNFSMSIRTEYLQLYNTPVSVDCATYVCNGNSRCKQLLTQYT
AACKTIESALQLSARLESAEVNSMLTISEEALQLATISSFNGDGYNFTNVLGVSVYDPAS
GRVVQKRSFIEDLLFNKVVTNGLGTVDEDYKRCSNGRSVADLVCAQYYSGVMVLPGVVDA
EKLHMYSASLIGGMVLGGFTSAAALPFSYAVQARLNYLALQTDVLQRNQQLLAESFNSAI
GNITSAFESVKEAISQTSKGLNTVAHALTKVQEVVNSQGAALNQLTVQLQHNFQAISSSI
DDIYSRLDILSADVQVDRLITGRLSALNAFVAQTLTKYTEVQASRKLAQQKVNECVKSQS
QRYGFCGGDGEHIFSLVQAAPQGLLFLHTVLVPGDFVDVIAIAGLCVNDEIALTLREPGL
VLFTHELQNHTATEYFVSSRRMFEPRKPTVSDFVQIESCVVTYVNLTRDQLPDVIPDYID
VNKTLDEILASLPNRTGPSLPLDVFNATYLNLTGEIADLEQRSESLRNTTEELQSLIYNI
NNTLVDLEWLNRVETYIKWPWWVWLIIFIVLIFVVSLLVFCCISTGCCGCCGCCCACFSG
CCRGPRLQPYEVFEKVHVQ
>KJ196348.1_2013_GII-a
MKSLTYFWLFLPVLSTLSLPQDVTRCSANTNFRRFFSKFNVQAPAVVVLGGYLPIGENQG
VN-STWYCAGQHPTASGVHGIFVSHIRGGHGFEIGISQEPFDPSGYQLYLHKATNGNTNA
TARLRICQFPSIKTLGPTVNNDVTTGRNCLFNKAIPAHMSEHS--VVGITWDNDRVTVFS
DKIYYFYFKNNWSRVATKCYNSGGCAMQYVYEPTYYMLNVTSAGEDGISYQPCT-ANCIG
YAANVFATEPNGHIPEGFSFNNWFLLSNDSTLVHGKVVSNQPLLVNCLLAIPKIYGLGQF
FSFNQTIDGVCNGAAVQRAPEALRFNINDTSVILAEGSIVLHTALGTNFSFVCSNSSNPH
LATFAIPLGATQVPYYCFLKVDTYNST-----VYKFLAVLPPTVREIVITKYGDVYVNGF
GYLHLGLLDAVTINFTGHGTDDDVSGFWTIASTNFVDALIEVQGTAIQRILYCDDPVSQL
KCSQVVFDLDDGFYPISSRNLLSHEQPISFVTLPSFNDHSFVNITVSASFGGHSGANLIV
SDTTINGFSSFCVDTRQFTISLFYNVTNSYGYVSNSQDSKCPFTLQSVNDYLSFSKFCVS
TSLLASACTIDLFGYPEFGS----GVKFTSLYFQFTKGELITGTPKPLEGVTDVSFMTLD
VCTKYTIYGFKGEGIITLTNSSFLAGVYYTSDSGQLLAFKNVTSGAVYSVTPCSFSEQAA
YVDDDIVGVISSLSNSTFNSTRELPGFFYHSNDGSNCTEPVLVYSNIGVCKSGSIGYVPS
QSGQVKIAPTVTGNISIPTNFSMSIRTEYLQLYNTPVSVDCATYVCNGNSRCKQLLTQYT
AACKTIESALQLSARLESVEVNSMLTISEEALQLATISSFNGDGYNFTNVLGVSVYDPAS
GRVVQKRSFIEDLLFNKVVTNGLGTVDEDYKRCSNGRSVADLVCAQYYSGVMVLPGVVDA
EKLHMYSASLIGGMVLGGFTSAAALPFSYAVQARLNYLALQTDVLQRNQQLLAESFNSAI
GNITSAFESVKEAISQTSKGLNTVAHALTKVQEVVNSQGAALTQLTVQLQHNFQSISSSI
DDIYSRLDILSADVQVDRLITGRLSALNAFVAQTLTKYTEVQASRKLAQQKVNECVKSQS
QRYGFCGGDGEHIFSLVQAAPQGLLFLHTVLVPGDFVDVIAIAGLCVNDEIALTLREPGL
VLFTHELQNHTATEYFVSSRRMFEPRKPTVSDFVQIESCVVTYVNLTRDQLPDVIPDYID
VNKTLDEILASLPNRTGPSLPLDVFNATYLNLTGEIADLEQRSESLRNTTEELQSLIYNI
NNTLVDLEWLNRVETYIKWPWWVWLIIFIVLIFVVSLLVFCCISTGCCGCCGCCCACFSG
CCRGPRLQPYEVFEKVHVQ
>KJ526096.1_2013_GII-a
MKSLTYFWLFLPVLSTLSLPQDVTRCXANTNFRRFFSKFNVQAPAVVVLGGYLPIGENQG
VN-STWYCAGQHPTASGVHGIFVSHIRGGHGFEVGISQEPFDPSGYQLYLHKATNGNTNA
TARLRICQFPSIKTLGPTANNDVTTGRNCLFNKAIPAHMSEHS--VVGITWDDDRVTVFS
DKIYYFYFKNDWSRVATKCYNSGGCAMQYVYEPTYYMLNVTSAGEDGISYQPCT-ANCIG
YAANVFATEPNGHIPEGFSFNNWFLLSNDSTLVHGKVVSNQPLLVNCLLAIPKIYGLGQF
FSFNQTIDGVCNGAAVQRAPEALRFNINDTSVILVEGSIVLHTALGTNFSFVCSNSSDPH
LATFAIPLGATQVPYYCFLKVDTYNST-----VYKFLAVLPPTVREIVITKYGDVYVNGF
GYLHLGLLDAVTINFTGHGTDDDVSGFWTIASTNFVDALIEVQGTAIQRILYCDDPVSQL
KCSQVAFDLDDGFYPISSRNLLSHEQPISFVTLPSFNDHSFVNITVSASFGGHSGANLIA
SDTTINGFSSFCVDTRQFTISLFYNVTNSYGYVSKSQDSNCPFTLQSVNEYLSFSKFCVS
TSLLASACTIDLFGYPDYGS----GVKFTSLYFQFTKGELITGTPKPLEGVTDVSLMTLD
VCTKYTIYGFKGEGIITLTNPSFLAGVYYTSDSGQLLAFKNVTSGAVYSVTPCSFSEQAA
YVDDDIVGVISSLSSSTFNSTRELPGFFYHSNDGSNCIEPVLVYSNIGVCKSGSIGYVPS
QSGQVKIAPTVTGNISIPTNFSMSIRTEYLQLYNTPVSVDCATYVCNGNSRCKQLLTQYT
AACKTIESALQLSARLESVEVNSMLTISEEALQLATISSFNGDGYNFTNVLGVSVYDPAS
GRVVQKRSFIEDLLFNKVVTNGLGTVDEDYKRCSNGRSVADLVCAQYYSGVMVLPGVVDA
EKLHMYSASLIGGMVLGGFTSAAALPFSYAVQARLNYLALQTDVLQRNQQLLAESFNSAI
GNITSAFESVKEAISQTSKGLNTVAHALTXVQEVVNSQGAALTQLTVQLQHNFQAISSTI
DDIYSRLDILSADVQVDRLITGRLSALNAFVAQTLTKYTEVQASRKLAQQKVNECVKSQS
QRYGFCGGDGEHIFSLVQAAPQGLLFLHTVLVPGDFVDVIAIAGLCVNDEIALTLREPGL
VLFTHELQNHTATEYFVSSRRMFEPRKPTVSDFVQIESCVVTYVNLTRDQLPDVIPDYID
VNKTLDEILASLPNRTGPSLPLDVFNATYLNLTGEIADLEQRSESLRNTTEELQSLIYNI
NNTLVDLEWLNRVETYIKWPWWVWLIIFIVLIFVVSLLVFCCISTGCCGCCGCCCACFSG
CCRGPRIQPYEVFEKVHVQ
>KJ777677.1_2012_GII-a
MKSLTYFWLFLPVLSTLSLPQDVTRCSANTNFRRFFSKFNVQAPAVVVLGGYLPIGENQG
VN-STWYCAGQHPTASGVHGIFVSHIRGGHGFEIGISQEPFDPSGYQLYLHKATNGNTNA
TARLRICQFPSIKTLGPTANNDVTTGRNCLFNKAIPAHMSEHS--VVGITWDNDRVTVFS
DKIYYFYFKNDWSRVATKCYNSGGCAMQYVYEPTYYMLNVTSAGEDGISYQPCT-ANCIG
YSANVFATEPNGHIPEGFSFNNWFLLSNDSTLVHGKVVSNQPLLVNCLLAIPKIYGLGQF
FSFNQTIDGVCNGAAVQRAPEALRFNINDTSVILAEGSIVLHTALGTNFSFVCSNSSDPH
LATFAIPLGAIQVPYYCFLKVDTYNST-----VYKFLAVLPPTVREIVITKYGDVYVNGF
GYLHLGLLDAVTINFTGHGTDDDVSGFWTIASTNFVDALIEVQGTAIQRILYCDDPVSQL
KCSQVAFDLDDGFYPISSRNLLSHEQPISFVTLPSFNDHSFVNITVSASFGDHSGANLIA
SDTTINGFSSFCVDTRQFTISLFYNVTNSYGYVSKSQDSNCPFTLQSVNDYLSFSKFCVS
TSLLASACTIDLFGYPEFGS----GVKFTSLYFQFTKGELITGTPKPLEGVTDVSFMTLD
VCTKYTIYGFKGEGIITLTNSSFLAGFYYTSDSGQLLAFKNVTSGAVYSVTPCSFSEQAA
YVDDDIVGVISSLSSSTFNSTRELPGFFYHSNDGSNCTEPVLVYSNIGVCKSGSIGYVPS
QSGQVKIAPTVTGNISIPTNFSMSIRTEYLQLYNTPVSVDCATYVCNGNSRCKQLLTQYT
AACKTIESALQLSARLESVEVNSMLTISEEALQLATISSFNGDGYNFTNVLGVSVYDPAS
GRVVQKRSFIEDLLFNKVVTNGLGTVDEDYKRCSNGRSVADLVCAQYYSGVMVLPGVVDA
EKLHMYSASLIGGMVLGGFTSAAALPFSYAVQARLNYLALQTDVLQRNQQLLAESFNSAI
GNITSAFESVKEAISQTSKGLNTVAHALTKVQEVVNSQGAALTQLTVQLQHNFQAISSSI
DDIYSRLDILSADVQVDRLITGRLSALNAFVAQTLTKYTEVQASRKLAQQKVNECVKSQS
QRYGFCGGDGEHIFSLVQAAPQGLLFLHTVLVPGDFVDVIAIAGLCVNDEIALTLREPGL
VLFTHELQNHTATEYFVSSRRMFEPRKPTVSDFVQIESCVVTYVNLTRDQLPDVIPDYID
VNKTLDEILASLPNRTGPSLPLDVFNATYLNLTGEIADLEQRSESLRNTTEELQSLIYNI
NNTLVDLEWLNRVETYIKWPWWVWLIIFIVLIFVVSLLVFCCISTGCCGCCGCCCACFSG
CCRGPRLQPYEVFEKVHVQ
>KJ777678.1_2012_GII-a
MKSLTYFWLFLPVLSTLSLPQDVTRCSANTNFRRFFSKFNVQAPAVVVLGGYLPIGENQG
VN-STWYCAGQHPTASGVHGIFVSHIRGGHGFEIGISQEPFDPSGYQLYLHKATNGNTNA
TARLRICQFPSIKTLGPTANNDVTTGRNCLFNKAIPAHMSEHS--VVGITWDNDRVTVFS
DKIYYFYFKNDWSRVATKCYNSGGCAMQYVYEPTYYMLNVTSAGEDGISYQPCT-ANCIG
YSANVFATEPNGHIPEGFSFNNWFLLSNDSTLVHGKVVSNQPLLVNCLLAIPKIYGLGQF
FSFNQTIDGVCNGAAVQRAPEALRFNINDTSVILAEGSLVLHTALGTNFSFVCSNSSDPH
LATFAIPLGAIQVPYYCFLKVDTYNST-----VYKFLAVLPPTVREIVITKYGDVYVNGF
GYLHLGLLDAVTINFTGHGTDDDVSGFWTIASTNFVDALIEVQGTAIQRILYCDDPVSQL
KCSQVAFDLDDGFYPISSRNLLSHEQPISFVTLPSFNDHSFVNITVSASFGDHSGANLIA
SDTTINGFSSFCVDTRQFTISLFYNVTNSYGYVSKSQDSNCPFTLQSVNDYLSFSKFCVS
TSLLASACTIDLFGYPEFGS----GVKFTSLYFQFTKGELITGTPKPLEGVTDVSFMTLD
VCTKYTIYGFKGEGIITLTNSSFLAGFYYTSDSGQLLAFKNVTSGAVYSVTPCSFSEQAA
YVDDDIVGVISSLSSSTFNSTRELPGFFYHSNDGSNCTEPVLVYSNIGVCKSGSIGYVPS
QSGQVKIAPTVTGNISIPTNFSMSIRTEYLQLYNTLVSVDCATYVCNGNSRCKQLLTQYT
AACKTIESALQLSARHESVEVNSMLTISEEALQLATISSFNGDGYNFTNVLGVSVYDPAS
GRVVQKRSFIEDLLFNKVVTNGLGTVDEDYKRCSNGRSVADLVCAQYYSGVMVLPGVVDA
EKLHMYSASLIGGMVLGGFTSAAALPFSYAVQARLNYLALQTDVLQRNQQLLAESFNSAI
GNLTSAFESVKEAISQTSKGLNTVAHALTKVQEVVNSQGAALTQLTVQLQHNFQAISSSI
DDIYSRLDILSADVQVDRLITGRLSALNAFVAQTLTKYTEVQASRKLAQQKVNECVKSQS
QRYGFCGGDGEHIFSLVQAAPQGLLFLHTVLVPGDFVDVIAIAGLCVNDEIALTLREPGL
VLFTHELQNHTATEYFVSSRRMFEPRKPTVSDFVQIESCVVTYVNLTRDQLPDVIPDYID
VNKTLDEILASLPNRTGPSLPLDVFNATYLNLTGEIADLEQRSESLRNTTEELQSLIYNI
NNTLVDLEWLNRVETYIKWPWWVWLIIFIVLIFVVSLLVFCCISTGCCGCCGCCCACFSG
CCRGPRLQPYEVFEKVHVQ
>KM242131.1_2014_GII-a
MKSLTYFWLFLPVLSTLSLPQDVTRCSANTNFRRFFSKFNVQAPAVVVVGGYLPIGENQG
VN-STWYCAGQHPTASGVHGIFLSHIRGGHGFEIGISQEPFDPSGYQLYLHKATNGNTNA
TARLRICQFPSIKTLGPTANNDVTTGRNCLFNKAIPAHMSEHS--VVGITWDNDRVTVFS
DKIYYFYFKNDWSRVATKCYNSGGCAMQYVYEPTYYTLNVTSAGEDGISYQPCT-ANCIG
YAANVFATEPNGHIPEGFSFNNWFLLSNDSTLVHGKVVSNQPLLVNCLLAIPKIYGLGQF
FSFNKTIDGVCNGAAVQRAPEALRFNINDTSVILAEGSIVLHTALGTNFSFVCGNSSDPH
LATFAIPLGATQVPYYCFLKVDTYNST-----VYKFLAVLPPTVREIVITKYGDVYVNGL
GYLHLGLLDAVTINFTGHGTDDDVSGFWTIASTNFVDALIEVQGTAIQRILYCDDPVSQL
KCSQVSFDLDDGFYPISSRNLLSHEQPTSFVTLPSFNDHSFVNITVSASFGGLSGANLIA
SETTINGFSSFCVDTRQFTISLFYNVTNSYGYVSKSQDSNCPFTLQSVNDYLSFSKFCVS
TSLLASACTIDLSGYPEFGS----VVKFTSLYFQFTKGELITGTPKPLEGVTDVSFMTLD
VCTKYTIYGFKGEGIITLTNSSFLAGVYYTSDSGQLLAFKNVTSGAVYSVTPCSFSEQAA
YVDDDIVGVISSLSNSTFNSTRELPGFFYHSNDGSNCTEPVLVYSNIGVCKSGSIGYVPS
QSGQVKIAPTVTGNISIPTNFSMSIRTEYLQLYNTPVSVDCATYVCNGNSRCKQLLTQYT
AACKTIESALQLSARLESVEVNSMLTTSEEALQLATISSFNGDGYNFTNVLGVSVYDPAS
GRVVQKRSLIEDLLFNKVVTNGLGTVDEDYKRCSNGRSVADLVCAQYYSGVMVLPGVVDA
EKLHMYSASLIGGMVLGGFTSAAALPFSYAVQARLNYLALQTDVLQRNQQLLAESFNSAI
GNITSAFESVKEAISQTSKGLNTVAHALTKVQEVVNSQGAALTQLTVQLQHNFQAISSSI
DDIYSRLDILTADVQVDRLITGRLSALNAFVAQTLTKYTEVQASRKLAQQKVNECVKSQS
QRYGFCGGDGEHIFSLVQAAPQGLLFLHTVLVPGDFVDVIAIAGLCVNDEIALTLREPGL
VLFTHELQNHTATEYFVSSRRMFEPRKSTVSDFVQIQSCVVTYVNLTRDQLPDVIPDYID
VNKTLDEILASLPNRTGPSLPLDVFNATYLNLTGEIADLEQRSESLRNTTEELQSLIYNI
NNTLVDLEWLNRVETYIKWPWWVWLIIFIVLIFVVSLLVFCCISTGCCGCCGCCCACFSG
CCRGPRLQPYEVFEKVHVQ
>KM609203.1_2012_GII-a
MKSLTYFGLFLPVLSTLTLPQDVTRCSANTNFRRFFSKFNVQAPAVVVLGGYLPIGENQG
VN-STWYCAGQHPTASGVHGIFVSHIKGGHGFEIGISQDPFDPSGYQLYLHKATNGNTNA
TARLRICQFPSIKTLGPTANNDVTTGRNCLFNKAIPAHMSEHS--VVGITWNNDRVTAFS
DKIYYFYFKNDWPRVATKCNNSGGCAMQYVYKPTYYMLNVTSAGEDGISYQLCT-ANCIG
YAANVFATEPNGHIPEGFSFNNWFLLSNDSTLVHGKVVSNQPLLVNCLLAIPKIYGLGQF
FSFNQTIDGVCNGAAVQRAPEALRFNINDTSVILAEGSIVLHTALGTNFSFVCSNSSDPH
LATFAIPLGATQVPYYCFLKVDTYNST-----VYKFLAVLPPTVREIVITKYGDVYVNGF
GYLHLGLLDAVTINFTGHGTDDDVSGFWTIASTNFVDALIEVQGTAIQRILYCDDPVSQL
KCSQVAFDLDDGFYPISSRNLLSHEQPISFVTPPSFNDHSFVNITVSASFGGHSGANLIA
SDTTINGFSSFCVDTRQFTISLFYNVTNSYGYVSKSQDSNCPFTLQSVNDYLSFSKFCVS
TSLLASACTIDLFGYPEFGS----GVKFTSLYFQFTKGELITGTPKPLEGVTDVSFMTLD
VCTKYTIYGFKGEGIITLTNSSFLAGVYYTSDSGQLLAFKNVTSGAVYSVTPCSFSEQAA
YVDDDIVGVISSLSSSTFNSTRELPGFFYHSNDGSNCTEPVLVYSNIGVCKSGSIGYVPS
QSGQVKIAPTVTGNISIPTNFSMSIRTEYLQLYNTPVSVDCATYVCNGNSRCKQLLTQYT
AACKTIESALQLSARLESVEVNSMLTISEEALQLATISSFNGDGYNFTNVLGVSVYDPAS
GRVVQKRSFIEDLLFNKVVTNGLGTVDEDYKRCSNGRSVADLVCAQYYSGVMVLPGVVDA
EKLHMYSASLIGGMVLGGFTSAAALPFSYAVQARLNYLALQTDVLQRNQQLLAESFNSAI
GNITSAFESVKEAISQTSKGLNTVAHALTKVQEVVNSQGAALTQLTVQLQHNFQAISSSI
DDIYSRLDILSADVQVDRLITGRLSALNAFVAQTLTKYTEVQASRKLAQQKVNECVKSQS
QRYGFCGGDGEHIFSLVQAAPQGLLFLHTVLVPGDFVDVIAIAGLCVNDEIALTLREPGL
VLFTHEIQNPTATEYFGSSRSMVEPRKPYLSDFVQIERCVVPYVNLARDQLPDVIPEYIG
GNKTPDEILGFLPHRNGSSFPLDVFNANYFNFTGENADLEQRSEFFRNNTEEVQSFIYNI
NNPIVDPEWVNRGETYIKWPWGVWLIIFIVFIFVGSLIVFWCIFPGCCGWCGWCCACFSG
CCRGPRLQPYEVFEKVHVQ
>KM609206.1_2012_GII-a
MKSLTYFWLFLPVLSTLSLPQDVTRCSANTNFRRFFSKFNVQAPAVVVLGGYLPIGENQG
VN-STWYCAGQHPTASGVHGIFLSHIRDGHGFEIGISQEPFDPSGYQLYLHKATNGNTNA
TARLRICQFPSIKTLGPTADNDVTTGRNCLFNKAIPAHMSEHS--VVGITWDNDRVTVFS
DKIYHFYFKNDWSRVATKCYNSGGCAMQYVYEPTYYMLNVTSAGEDGISYQPCT-ANCIG
YAANVFATEPNGHIPEGFSFNNWFLLSNDSTLVHGKVVSNQPLLVNCLLAMPKIYGLGQF
FSFNQTIDGVCNGAAVQRAPEALRFNINDTSVILAEGSIVLHTALGTNLSFVCSNSSDPH
LATFTIPLGATQVPYYCFLKVDTYNST-----VYKFLAVLPPTVREIVITKYGDVYVNGF
GYLHLGLLDAVTINFTGHGTDDDVSGFWTIASTNFVDALIEVQGTAIQRILYCDDPVSQL
KCSQVAFDLDDGFYPISSRNLLSHEQPISFVTLPSFNDHSFVNITVSASFGGHSGANLIA
SDTTINGFSSFCVDTRQFTISLFYNVTNSYGYVSKSQDSNCPFTLQSVNDYLSFSKFCVS
TSLLASACTIDLFGYPEFGS----GVKFTSLYFQFTKGELITGTPKPLEGVTDVSFMTLD
VCTKYTIYGFKGEGIITLTNSSFLAGVYYTSDSGQLLAFKNVTSGAVYSVTPCSFSEQAA
YVDDDIVGVISSLSSSTFNSTRELPGFFYHSNDGSNCTEPVLVYSNIGVCKSGSIGYVPS
QSGQVKIAPTVTGNISIPTNFSMSIRTEYLQLYNTPVSVDCATYVCNGNSRCKQLLTQYT
AACKTIESALQLSARLESVEVNSMLTISEEALQLATISSFNGDGYNFTNVLGVSVYDPAS
GRVVQKRSFIEDLLFNKVVTNGLGTVDEDYKRCSNGRSVADLVCAQYYSGVMVLPGVVDA
EKLHMYSASLIGGMVLGGFTSAAALPFSYAVQARLNYLALQTDVLQRNQQLLAESFNSAI
GNITSAFESVKEAISQTSKGLNTVAHALTKVQEVVNSQGAALTQLTVQLQHNFQAISSSI
DDIYSRLDILSADVQVDRLITGRLSALNAFVAQTLTKYTEVQASRKLAQQKVNECVKSQS
QRYGFCGGDGEHIFSLVQAAPQGLLFLHTVLVPGDFVDVIAIAGLCVNDEIALTLREPGL
VLFTHELQNHTATEYFVSSRRMFEPRKPTVSDFVQIESCVVTYVNLTRDQLPDVIPDYID
VNKTLDEILASLPNRTGPSLPLDAFNATYLILTGETADLEQRSESLRNTTEDFRSLIHNI
NNTLVDLEWLNRVETYIKWPWWVWLVIFIVLIFVVSLLVFCCISTGCCGCCGCCCACFSG
CCRGPRLQPYEVFEKVHVQ
>KM609207.1_2011_GII-a
MKSLTYFWLFLPVLSTLSLPQDVTRCSANTNFRRFFSKFNVQAPAVVVLGGYLPIGENQG
VN-STWYCAGQHPTASGVHGIFVSHIRGGHGFEIGISQEPFDPSGYQLYLHKATNGNTNA
TARLRICQFPSIKTLGPTANNDVTTGRNCLFNKAIPAHMSEHS--VVGITWDNDRVTVFS
DKIYYFYFKNDWSRVATKCYNSGGCAMQYVYEPTYYMLNVTSAGEDGISYQPCT-ANCIG
YAANVFATEPNGHIPEGFSFNNWFLLSNDSTLVHGKVVSNQPLLVNCLLAIPKIYGLGQF
FSFNQTIDGVCNGAAVQRAPEALRFNINDTSVILAEGSIVIHTALGTNFSFVCSNSSDPH
LATFAIPLGAIQVPYYCFLKVDTYNST-----VYKFLAVLPPTVREIVITKYGDVYVNGL
GYLHLGLLDAVTINFTGHGTDDDVSGFWTIASTNFVDALIEVQGTAIQRILYCDDPVSQL
KCSQVAFDLDDGFYPISSRNLLSHEQPISFVTLPSFNDHSFVNITVSASFGGHSGANLIA
SDTTINGFSSFCVDTRQFTISLFYNVTNSYGYVSKSQDSNCPFTLQSVNDYLSFSKFCVS
TSLLASACTIDLFGYPEFGS----GVKFTSLYFQFTKGELITGTPKPLEGVTDVSFMTLD
VCTKYTIYGFKGEGIITLTNSSFLAGVYYTSDSGQLLAFKNVTSGAVYSVTPCSFSEQAA
YVDDDIVGVISSLSSSTFNSTRELPGFFYHSNDGSNCTEPVLVYSNIGVCKSGSIGYVPS
QSGQVKISPTVTGNISIPTNFSMSIRTEYLQLYNTPVSVDCARYVCNGNSRCKQLLTQYT
AACKTIESALQLSARLESVEVNSMLTISEEALQLATISSFNGDGYNFTNVLGVSVYDPAS
GRVVQKRSFIEDLLFNKVVTNGLGTVDEDYKRCSNGRSVADLVCAQYYSGVMVLPGVVDA
EKLHMYSASLIGGMVLGGFTSAAALPFSYAVQARLNYLALQTDVLQRNQQLLAESFNSAI
GNITSAFESVKEAISQTSKGLNTVAHALTKVQEVVNSQGAALTQLTVQLQHNFQAISSSI
DDIYSRLDILSADVQVDRLITGRLSALNAFVAQTLTKYTEVQASRKLAQQKVNECVKSQS
QRYGFCGGDGEHIFSLVQAAPQGLLFLHTVLVPGDFVDVIAIAGLCVNDEIALTLREPGL
VLFTHELQNHTATEYFVSSRRMFEPRKPTVSDFVQIESCVVTYVNLTRDQLPDVIPDYID
VNKTLDEILASLPNRTGPSLPLDVFYATYFNLTGENADLEQRSESFRNTTEELQNFTHNI
NNPLVDPEWVNRVETYIKWPWWVWLIIFIVLIFVVSLLVFCCISTGCCGCCGCCCACFSG
CCRGPRLQPYEVFEKVHVQ
>KM609208.1_2012_GII-a
MKSLTYFWLFLPVLSTLSLPQDVTRCSANTNFRRFFSKFNVQAPAVVVLGGYLPIGENQG
VN-STWYCAGQHPTASGVHGIFVSHIRGGHGFEIGISQEPFDPSGYQLYLHKATNGNTNA
TARLRICQFPSIKTLGPTANNDATTGRNCLFNKAIPAHMSEHS--VVGITWDNDRVTVFS
DKIYYFYFKNDWSRVATKCYNSGGCAMQYVYEPTYYTLNVTSAGEDGISYQPCT-ANCIG
YAANVFATEPNGHIPEGFSFNNWFLLSNDSTLVHGKVVSNQPLLVNCLLAIPKIYGLGQF
FSFNQTIDGVCNGAAVQRAPEALRFNINDTSVILAEGSIVLHTALGTNFSFVCSNSTDPH
LATFAIPLGANQVPYYCFLKLDTYNST-----VYKFLAVLPPTVREIVITKYGDVYVNGF
GYLHLGLLDAVTINFTGHGTDDDVSGFWTIASTNFVDALIEVQGTAIQRILYCDDPVSQL
KCSQVAFDLDDGFYPISSRNLLSHEQPISFVTLPSFNDHSFVNITVSASFGGHSGANLIA
SDTTINGFSSFCVDTRQFTISLFYNVTNSYGYVSKSQDSNCPFTLQSVNDYLSFSKFCVS
TSLLASACTIDLFGYPEFGS----GVKFTSLYFQFTKGELITGTPKPLVGVTDVSFMTLD
VCTKYTIYGFKGEGIITLTNSSFLAGVYYTSDSGQLLAFKNVTSGAVYSVTPCSFSEQAA
YVDDDIVGVISSLSSSTFNSTRELPGFFYHSNDGSNCTEPVLVYSNIGVCKSGSIGYVPS
QSGQVKIAPTVTGNISIPTNFSMSIRTEYLQLYNTPVSVDCATYVCNGNSRCKQLLTQYT
AACKTIESALQLSARLESVEVNSMLTISEEALQLATISSFNGDGYNFTNVLGVSVYDPAS
GRVVQKRSFIEDLLFNKVVTNGLGTVDEDYKRCSNGRSVADLVCAQYYSGVMVLPGVVDA
EKLHMYSASLIGGMVLGGFTSAAALPFSYAVQARLNYLALQTDVLQRNQQLLAESFNSAI
GNITSAFESVKEAISQTSKGLNTVAHALTKVQEVVNSQGAALTQLTVQLQHNFQAISSSI
DDIYSRLDILSADVQVDRLITGRLSALNAFVAQTLTKYTEVQASRKLAQQKVNECVKSQS
QRYGFCGGDGEHIFSLVQAAPQGLLFLHTVLVPGDFVDVIAIAGLCVNDEIALTLREPGL
VLFTHELQNHTATEYFVSSRRMFEPRKPTVSDFVQIESCVVTYVNLTRDQLPDVIPDYID
VNKTPDEILASLPHRNGPSLSLDVFNATYFNLPGEIADLEQRSESFRNTTEELQSFIYNI
NNPLVDLEWLNRVETYIKWPWWGWLIIFIVLIFVVSLLVFCCISTGCCGCCGCCCACFSG
CCRGPRLQPYEVFEKVHVQ
>KM609209.1_2013_GII-a
MKSLTYFWLFLPVLSTLSLPQDVTRCSANTNFRRFFSKFNVQAPAVVVLGGYLPIGENQG
VN-STWYCAGQHPTASGVHGIFVSHIRGGHGFEIGISQEPFDPSGYQLYLHKATNGNTNA
TARLRICQFPSIKTLGPTANNDVTTGRNCLFNKAIPAHMSEHS--VVGITWDNDRVTVFS
DKIYYFYFKNDWSRVATKCYNSGGCAMQYVYEPTYYMLNVTSAGEDGISYQPCT-ANCIG
YSANVFATEPNGHIPEGFSFNNWFLLSNDSTLVHGKVVSNQPLLVNCLLAIPKIYGLGQF
FSFNQTIDGVCNGAAVQRAPEALRFNINDTSVILAEGSIVLHTALGTNFSFVCSNSSDPH
LATFAIPLGAIQVPYYCFLKVDTYNST-----VYKFLAVLPPTVREIVITKYGDVYVNGF
GYLHLGLLDAVTINFTGHGTDDDVSGFWTIASTNFVDALIEVQGTAIQRILYCDDPVSQL
KCSQVAFDLDDGFYPISSKNLLSHEQPISFVTLPSFNDHSFVNITVSASFGGHSGANLIA
SDTTINGFSSFCVDTRQFTISLFYNVTNSYGYVSKSQDSNCPFTLQSVNDYLSFSKFCVS
TSLLASACTINLFGYPEFGS----VVKFTSLYFQFTKGELITGTPKPLEGVTDVSFMTLD
VCTKYTIYGFKGEGIITLTNSSFLAGVYYTSDSGQLLAFKNVTSGAVYSVTPCSFSEQAA
YVDDDIVGVISSLSSSTFNSTRELPGFFYHSNDGSNCTEPVLVYSNIGVCKSGSIGYVPS
QSGQVKIAPTVTGNISIPTNFSMSIRTEYLQLYNTPVSVDCATYVCNGNSRCKQLLTQYT
AACKTIESALQLSARLESVEVNSMLTISEEALQLATISSFNGDGYNFTNVLGVSVYDPAS
GRVVQKRSFIEDLLFNKVVTYGLGTVDEDYKRCSNGRSVADLVCAQYYSGVMVLPGVVDA
EKLHMYSASLIGGMVLGGFTSAAALPFSYAVQARLNYLALQTDVLQRNQQLLAESFNSAI
GNITSAFESVKEAISQTSKGLNTVAHALTKVQEVVNSQGAALTQLTVQLQHNFQAISSSI
DDIYSRLDILSADVQVDRLITGRLSALNAFVAQTLTKYTEVQASRKLAQQKVNECVKSQS
QRYGFCGGDGEHIFSLVQAAPQGLLFLHTVLVPGDFVDVIAIAGLCVNDEIALTLREPGL
VLFTHELQNHTATEYFVSSRRMFEPRKPTVSDFVQIESRVVTYVNLTRDQLTHVIPEIIE
GNKTQPEILASLPNRTGPSLPLDVFNASYFNATGEIADLEQRSESFRNTTEELQSVTHNI
NNTLVDLEWLNRVETYIKWPWWVWLIIFTVLIFVVSLLVFCCISTGCCGCCGCCCACFSG
CCRGPRLQPYEVFEKVHVQ
>KM609210.1_2014_GII-a
MKSLTYFWLFLPVLSTLSLPQDVTRCSANTNFRRFFSKFNVQAPAVVVLGGYLPIGENQG
VN-STWYCAGQHPTASGVHGIFVSHIRGGHGFEIGISQEPFDPSGYQLYLHKATNGNTNA
TARLRICQFPSIKTLGPTANNDVTTGRNCLFNKAIPAHMSEHS--VVGITWDNDRVTVFS
DKIYYFYFKNDWSRVATKCYNSGGCAMQYVYEPTYYMLNVTSAGEDGISYQPCT-ANCIG
YAANVFATEPNGHIPEGFSFNNWFLLSNDSTLVHGKVVSNQPLLVNCLLAIPKIYGLGQF
FSFNQTIDGVCNGAASQRAPEALRFNINDTFVILAEGSIVLHTALGTNLFFVCSNFSDPH
LATFAIPLGATQAPYYCFFKVDTYNSP-----VYKFLAVLPPTVREIVITKYGDVYVNGF
GYLHLGLLDAVTINFTGHGTDDDVSGFWTIASTNFVDALIEVQGTAIQRILYCDDPVSQL
KCSQVAFDLDDGFYPIYSRNLLSHEQPISFVTLPSFNDHSFVNITVSASFGGHSGANLIA
SDTTINGFSSFCVDTRQFTISLFYNVTNSYGYVSKSQDSNCPFTLQSVNDYLSFSKFCVS
TSLLASACTIDLFGYPEFGS----GVKFTSLYFQFTKGELITGTPKPLEGVTDVSFMTMD
VCTKYTIYGFKGEGIITLTNSSFLAGVYYTSDSGQLLAFKNVTSGAVYSVTPCSFSEQAA
YVDDDIVGVISSLSSSTFNSTRELPGFFYHSNDGSNCTEPVLVYSNIGVCKSGSIGYVPS
QSGQVKIAPTVTGNISIPTNFSMSIRTEYLQLYNTPVSVDCATYVCNGNSRCKQLLTQYT
AACKTIESALQLSARLESVEVNSMLTISEEALQLATISSFNGDGYNFTNVLGVSVYDPAS
GRVVQKRSFIEDLLFNKVVTNGLGTVDEDYKRCSNGRSVADLVCAQYYSGVMVLPGVVDA
EKLHMYSASLIGGMVLGGFTSAAALPFSYAVQARLNYLALQTDVLQRNQQLLAESFNSAI
GNITSAFESVKEAISQTSKGLNTVAHALTKVQEVVNSQGAALTQLTVQLQHNFQAISSSI
DDIYSRLDILSADVQVDRLITGRLSALNAFVAQTLTKYTEVQSSRKLAQQKVNDCVKSQS
QRYGFCGGDGEHIFSLVQAVPQGLLFLHTVLEPLDFVNVIAISGLCVNDEIALTLREPGL
VLFTHELQNHTATEYFVSSRRMFEPRKPTVSDFVQIESCVVTYVNLTRDQLPDVIPDYID
VNKTLDEILASLPNRTGPSLPLDVFNATYLNLTGEIADLEQRSESLRNTTEELQSLIYNI
NNTLVDLEWLNRVETYIKWPWWVWLIIFIVLIFVVSLLVFCCISTGCCGCCGCCCACFSG
CCRGPRLQPYEVFEKVHVQ
>KM609211.1_2014_GII-a
MKSLTYFWLFLPVLSTLTQPQNVTRGPPNTNFRRFFSKLKVQAPAFVERGGYLPIGENQG
VN-STWNCAGQHPTARGVQGIFVTHIKGGQGFKIGISQNPFDPRGYHLYLHKATNGNTKA
TARLPICQFPTIKTLAPTANNDVTTGRNCLFNKPIPPHMIEHS--VAGITWNNDRVTAFS
DKIYYFYFKNDWSRVATKCYNSGGCAMQYVYEPTYYMLNVTSAGEDGISYQPCT-ANCIG
YAANVFATEPNGHIPEGFSFNNWFLLSNDSTLVHGKVVSNQPLLVNCLLAIPKIYGLGQF
FSFNQTIDGVCNGAASQRAPEALRFNINDTSVILAEGSIVLHTALGTNLSFVCSNSSDPH
LATFAIPLGATQAPYYCFLKVDTYNST-----VYKFLAVLPPTVREIVITKYGDVYVNGF
GYLHLGLLDAVTINFTGHGTDDDVSGFWTIASTNFVDALIEVQGTAIQRILYCDDPVSQL
KCSQVAFDLDDGFYPISSRNLLSHEQPISFVTLPSFNDHSFVNITVSASFGGHSGANLIA
SDTTINGFSSFCVDTRQFTISLFYNVTNSYGYVSKSQDSNCPFTLQSVNDYLSFSKFCVS
TSLLASACTIDLFGYPEFGS----GVKFTSLYFQFTKGELITGTPKPLEGVTDVSFMTMD
VCTKYTIYGFKGEGIITLTNSSFLAGVYYTSDSGQLLAFKNVTSGAVYSVTPCSFSEQAA
YVDDDIVGVISSLSSSTFNSTRELPGFFYHSNDGSNCTEPVLVYSNIGVCKSGSIGYVPS
QSGQVKIAPTVTGNISIPTNFSMSIRTEYLQLYNTPVSVDCATYVCNGNSRCKQLLTQYT
AACKTIESALQLSARLESVEVNSMLTISEEALQLATISSFNGDGYNFTNVLGVSVYDPAS
GRVVQKRSFIEDLLFNKVVTNGLGTVDEDYKRCSNGRSVADLVCAQYYSGVMVLPGVVDA
EKLHMYSASLIGGMVLGGFTSAAALPFSYAVQARLNYLALQTDVLQRNQQLLAESFNSAI
GNITSAFESVKEAISQTSKGLNTVAHALTKVQEVVNSQGAALTQLTVQLQHNFQAISSSI
DDIYSRLDILSADVQVDRLITGRLSALNAFVAQTLTKYTEVQSSRKLAQQKVNDCVKSQS
QRYGFCGGDGEHIFSLVQAVPQGLLFLHTVLEPLDFVNVIAISGLCVNDEIALTLREPGL
VLFTHELQNHTATEYFVSSRRMFEPRKPTVSDFVQIESCVVTYVNLTRDQLPDVIPDYID
VNKTLDEILASLPNRTGPSLPLDVFNATYLNLTGEIADLEQRSESLRNTTEELQSLIYNI
NNTLVDLEWLNRVETYIKWPWWVWLIIFIVLIFVVSLLVFCCISTGCCGCCGCCCACFSG
CCRGPRLQPYEVFEKVHVQ
>KM609212.1_2014_GII-a
MKSLTYFWLFLPVLSTLSLPQDVTRCSANTNFRRFFSKFNVQAPAVVVLGGYLPIGENQG
VN-STWYCAGQHPTASGVHGIFLSHIRGGHGFEIGISQEPFDPSGYQLYLHKATNGNTNA
TARLRICQFPSIKTLGPTADNDVTTGRNCLFNKAIPAHMSEHS--VVGITWDNDRVTVFS
DKIYHFYFKNDWSRVATKCYNSGGCAMQYVYEPTYYMLNVTSAGEDGISYQPCT-ANCIG
YAANVFATEPNGHIPEGFSFNNWFLLSNDSTLVHGKVVSNQPLLVNCLLAMPKIYGLGQF
FSFNQTIDGVCNGADVQRAPEALRFNINDTSVILAEGSIVLHTALGTNLSFVCSNSSNPH
LATFTIPLGATQVPYYCFLKVDTYNST-----VYKFLAVLPPTVREIVITKYGDVYVNGF
GYLHLGLLDAVTINFTGHGTDDDVSGFWTIASTNFVDALIEVQGTAIQRILYCDDPVSQL
KCSQVAFDLDDGFYPISSRNLLSHEQPISFVTLPSFNDHSFVNITVSASFGGHSGANLIA
SDTTINGFSSFCVDTRQFTISLFYNVTNSYGYVSKSQDSNCPFTLQSVNDYLSFSKFCVS
TSLLASACTIDLFGYPEFGS----GVKFTSLYFQFTKGELITGTPKPLEGVTDVSFMTLD
VCTKYTIYGFKGEGIITLTNSSFLAGVYYTSDSGQLLAFKNVTSGAVYSVTPCSFSEQAA
YVDDDIVGVISSLSSSTFNSTRELPGFFYHSNDGSNCTEPVLLYSNIGVCKSGSIGYVPS
QSGQVKIAPTVTGNISIPTNFSMSIRTEYLQLYNTPVSVDCATYVCNGNSRCKQLLTQYT
AACKTIESALQLSARLESVEVNSMLTISEEALQLATISSFNGDGYNFTNVLGVSVYDPAS
GRVVQKRSFIEDLLFNKVVTNGLGTVDEDYKRCSNGRSVADLVCAQYYSGVMVLPGVVDA
EKLHMYSASLIGGMVLGGFTSAAALPFSYAVQARLNYLALQTDVLQRNQQLLAESFNSAI
GNITSAFESVKEAISQTSKGLNTVAHALTKVQEVVNSQGAALTQLTVQLQHNFQAISSSI
DDIYSRLDILLADVQVDRLITGRLSALNAFVAQTLTKYTEVQASRKLAQQKVNECVKSQS
QRYGFCGGDGEHIFSLVQAAPQGLLFLHTVLVPGDFVDVIAIAGLCVNDEIALTLREPGL
VLFTHELQNHTATEYFVSSRRMFEPRKPTVSDFVQIESCVVTYVNLTRDQLPDVIPDYID
VNKTLDEILASLPNRTGPSLPLDVFNATYLNLTGEIADLEQRSESFRNTTEELQSFIYNI
NNTLVDLEWLNRVETYIKWPWWVWLIIFIVLIFVVSLLVFCCISTGCCGCCGCCCACFSG
CCRGPRLQPYEVFEKVHVQ
>KM609213.1_2014_GII-a
MKSLTYFWLFLPVLSTLSLPQDVTRCSANTNFRRFFSKFNVQAPAVVVLGGYLPIGENQG
VN-STWYCAGQHPTASGVHGIFLSHIRGGHGFEIGISQEPFDPSGYQLYLHKATNGNTNA
TARLRICQFPSIKTLGPTADNDVTTGRNCLFNKAIPAHMSEHS--VVGITWDNDRVTVFS
DKIYHFYFKNDWSRVATKCYNSGGCAMQYVYEPTYYMLNVTSAGEDGISYQPCT-ANCIG
YAANVFATEPNGHIPEGFSFNNWFLLSNDSILVHGKVVSNQPLLVNCLLAMPKIYGLGQF
FSFNQTIDGVCNGAAVQRAPEALRFNINDTSVILAEGSIVLHTALGTNLSFVCSNSSDPH
LATFTIPLGATQVPYYCFLKVDTYNST-----VYKFLAVLPPTVREIVITKYGDVYVNGF
GYLHLGLLDAVTINFTGHGTDDDVSGFWTIASTNFVDALIEVQGTAIQRILYCDDPVSQL
KCSQVAFDLDDGFYPISSRNLLSHEQPISFVTLPSFNDHSFVNITVSASFGGHSGANLIA
SDTTINGFSSFCVDTRQFTISLFYNVTNSYGYVSNSQDSNCPFTLQSVNDYLSFSKFCVS
TSLLASACTIDLFGYPDFGS----GVKFTSLYFQFTKGELITGTPKPLEGVTDVSFMTLD
VCTKYTIYGFKGEGIITLTNSSFLAGVYYTSDSGQLLAFKNVTSGAVYSVTPCSFSEQAA
YVDDDIVGVISSLSSSTFNSTRELPGFFYHSNDGSNCTEPVLVYSNIGVCKSGSIGYVPS
QSGQVKIAPTVTGNISIPTNFSMSIRTEYLQLYNTPVSVDCATYVCNGNSRCKQLLTQYT
AACKTIESALQLSARLESVEVNSMLTISEEALQLATISSFNGDGYNFTNVLGVSVYDPAS
GRVVQKRSFIEDLLFNKVVTNGLGTVDEDYKRCSNGRSVADLVCAQYYSGVMVLPGVVDA
EKLHMYSASLIGGMVLGGFTSAAALPFSYAVQARLNYLALQTDVLQRNQQLLAESFNSAI
GNITSAFESVKEAISQTSKGLNTVAHALTKVQEVVNSQGAALTQLTVQLQHNFQAISSSI
DDIYSRLDILSADVQVDRLITGRLSALNAFVAQTLTKYTEVQASRKLAQQKVNECVKSQS
QRYGFCGGDGEHIFSLVQAAPQGLLFLHTVLVPGDFVDVIAIAGLCVNDEIALTLREPGL
VLFTHELQNHTATEYFVSSRRMFEPRKPTVSDFVQIESCVVTYVNLTRDQLPDVIPDYID
VNKTLDEILASLPNRTGPSLPLDVFNSTYFNLTGEIADLEQRSESFRNTTEELQSLIYNI
NNTLVDLEWLNRVETYIKWPWWVWLIIFIVLIFVVSLLVFCCISTGCCGCCGCCCACFSG
CCRGPRLQPYEVFEKVHVQ
>KR153325.1_2014_GII-a
MKSLTYFWLFLPVLSTLSLPQDVTRCSANTNFRRFFSKFNVQAPAVVVLGGYLPIGENQG
VN-STWYCAGQHPTASGVHGIFLSHIRGGHGFEIGISQEPFDPSGYQLYLHKATNGNTNA
TARLRICQFPSIKTLGPTADNDVTTGRNCLFNKAIPAHMSEHS--VVGITWDNDRVTVFS
DKIYHFYFKNDWSRVATKCYNSGGCAMQYVYEPTYYMLNVTSAGEDGISYQPCT-ANCIG
YAANVFATEPNGHIPEGFSFNNWFLLSNDSTLVHGKVVSNQPLLVNCLLAMPKIYGLGQF
FSFNQTIDGVCNGAAVQRAPEALRFNINDTSVILAEGSIVLHTALGTNLSFVCSNSSDPH
LATFTIPLGATQVPYYCFLKVDTYNST-----VYKFLAVLPPTVREIVITKYGDVYVNGF
GYLHLGLLDAVTINFTGHGTDDDVSGFWTIASTNFVDALIEVQGTAIQRILYCDDPVSQL
KCSQVAFDLDDGFYPISSRNLLSHEQPISFVTPPSFNDHSFVNITVSASFGGHSGANLIA
SDTTINGFSSFCVDTRQFTISLFYNVTNIYGYVSKSQDSNCPFTLQSVNDYLSFSKFCVS
TSLLASACTIDLFGYPEFGS----GVKFTSLYFQFTKGELITGTPKPLEGVTDVSFMTLD
VCTKYTIYGFKGEGIITLTNSSFLAGVYYTSDSGQLLAFKNVTSGAVYSVTPCSFSEQAA
YVDDDIVGVISSLSSSTFNSTRELPGFFYHSNDGSNCTEPVLVYSNIGVCKSGSIGYVPS
QSGQVKIAPTVTGNISIPTNFSMSIRTEYLQLYNTPVSVDCATYVCNGNSRCKQLLTQYT
AACKTIESALQLSARLESVEVNSMLTISEEALQLATISSFNGDGYNFTNVLGVSVYDPAS
GRVVQKRSFIEDLLFNKVVTNGLGTVDEDYKRCSNGRSVADLVCAQYYSGVMVLPGVVDA
EKLHMYSASLIGGMVLGGFTSAAALPFSYAVQARLNYLALQTDVLQRNQQLLAESFNSAI
GNITSAFESVKEAISQTSKGLNTVAHALTKVQEVVNSQGAALTQLTVQLQHNFQAISSSI
DDIYSRLDILSADVQVDRLITGRLSALNAFVAQTLTKYTEVQASRKLAQQKVNECVKSQS
QRYGFCGGDGEHIFSLVQAAPQGLLFLHTVLVPGDFVDVIAIAGLCVNDEIALTLREPGL
VLFTHELQNHTATEYFVSSRRMFEPRKPTVSDFVQIESCVVTYVNLTRDQLPDVIPDYID
VNKTLDEILASLPNRTGPSLPLDVFNATYLNLTGEIADLEQRSESLRNTTEELQSLIYNI
NNTLVDLEWLNRVETYIKWPWWVWLIIFIVLIFVVSLLVFCCISTGCCGCCGCCCACFSG
CCRGPRLQPYEVFEKVHVQ
>KR153326.1_2014_GII-a
MKSLTYFWLFLPVLSTLSLPQDVTRCSANTNFRRFFSKFNVQAPAVVVLGGYLPIGENQG
VN-STWYCAGQHPTASGVHGIFLSHIRGGHGFEIGISQEPFDPSGYQLYLHKATNGNTNA
TARLRICQFPSIKTLGPTADNDVTTGRNCLFNKAIPAHMSEHS--VVGITWDNDRVTVFS
DKIYHFYFKNDWSRVATKCYNSGGCAMQYVYEPTYYMLNVTSAGEDGISYQPCT-ANCIG
YAANVFATEPNGHIPEGFSFNNWFLLSNDSTLVHGKVVSNQPLLVNCLLAMPKIYGLGQF
FSFNQTIDGVCNGAAVQRAPEALRFNINDTSVILAEGSIVLHTALGTNLSFVCSNSSDPH
LATFTIPLGATQVPYYCFLKVDTYNST-----VYKFLAVLPPTVREIVITKYGDVYVNGF
GYLHLGLLDAVTINFTGHGTDDDVSGFWTIASTNFVDALIEVQGTAIQRILYCDDPVSQL
KCSQVAFDLDDGFYPISSRNLLSHEQPISFVTPPSFNDHSFVNITVSASFGGHSGANLIA
SDTTINGFSSFCVDTRQFTISLFYNVTNIYGYVSKSQDSNCPFTLQSVNDYLSFSKFCVS
TSLLASACTIDLFGYPEFGS----GVKFTSLYFQFTKGELITGTPKPLEGVTDVSFMTLD
VCTKYTIYGFKGEGIITLTNSSFLAGVYYTSDSGQLLAFKNVTSGAVYSVTPCSFSEQAA
YVDDDIVGVISSLSSSTFNSTRELPGFFYHSNDGSNCTEPVLVYSNIGVCKSGSIGYVPS
QSGQVKIAPTVTGNISIPTNFSMSIRTEYLQLYNTPVSVDCATYVCNGNSRCKQLLTQYT
AACKTIESALQLSARLESVEVNSMLTISEEALQLATISSFNGDGYNFTNVLGVSVYDPAS
GRVVQKRSFIEDLLFNKVVTNGLGTVDEDYKRCSNGRSVADLVCAQYYSGVMVLPGVVDA
EKLHMYSASLIGGMVLGGFTSAAALPFSYAVQARLNYLALQTDVLQRNQQLLAESFNSAI
GNITSAFESVKEAISQTSKGLNTVAHALTKVQEVVNSQGAALTQLTVQLQHNFQAISSSI
DDIYSRLDILSADVQVDRLITGRLSALNAFVAQTLTKYTEVQASRKLAQQKVNECVKSQS
QRYGFCGGDGEHIFSLVQAAPQGLLFLHTVLVPGDFVDVIAIAGLCVNDEIALTLREPGL
VLFTHELQNHTATEYFVSSRRMFEPRKPTVSDFVQIESCVVTYVNLTRDQLPDVIPDYID
VNKTLDEILASLPNRTGPSLPLDVFNATYLNLTGEIADLEQRSESLRNTTEELQSLIYNI
NNTLVDLEWLNRVETYIKWPWWVWLIIFIVLIFVVSLLVFCCISTGCCGCCGCCCACFSG
CCRGPRLQPYEVFEKVHVQ
>KR809885.1_2015_GII-a
MKSLTYFWLFLPVLSTLSLPQDVTRCSASTNFRRFFSKFNVQAPAVVVLGGYLPIGENQG
VN-STWYCYGQHPTASGVHGIFLSHIRGGHGFEIGISQEPFDPSGYQLYLHKATNGNTNA
TARLRICQFPSIKTLGPTADNDVTTGRNCLFNKAIPAHMSEHS--VVGITWDNDRVTVFS
DKIYHFYFKNDWSRVATKCYNSGGCAMQYVYEPTYYMLNVTSAGEDGISYQPCT-AKCIG
YAANVFATEPNGHIPEGFSFNNWFLLSNDSTLVHGKVVSNQPLLVNCLLAMPKIYGLGQF
FSFNQTIDGVCNGAAVQRAPEALRFNINDTSVILAEGSIVLHTALGTNLSFVCSNSSDPH
LATFTIPLGATQVPYYCFLKVDTYNST-----VYKFLAVLPPTVREIVITKYGDVYVNGF
GYLHLGLLDAVTINFTGHGTDDDVSGFWTIASTNFVDALIEVQGTAIQRILYCDDPVSQL
KCSQVAFDLDDGFYPISSRNLLSHEQPISFVALPSFNDHSFVNITVSASFGDHSGANLIA
SDTTINGFSSFCVDTRQFTISLFYNVTNSYGYVSKSQDSNCPFTLQSVNDYLSFSKFCVS
TSLLASACTIDLFGYPEFGS----GVKFTSLYFQFTKGELITGTPKPLEGVTDVSFMTLD
VCTKYTIYGFKGEGIITLTNSSFLAGVYYTSDSGQLLAFKNVTSGAVYSVTPCSFSEQAA
YVDDDIVGVISSLSSSTFNSTRELPGFFYHSNDGSNCTEPVLVYSNIGVCKSGSIGYVPS
QSGQVKIVPTVTGNISIPTNFSMSIRTEYLQLYNTPVSVDCATYVCNGNSRCKQLLTQYT
AACKTIESALQLSARLESVEVNSMLTISEEALQLATISSFNGDGYNFTNVLGVSVYDPAS
GRVVQKRSFIEDLLFNKVVTNGLGTVDEDYKRCSNGRSVADLVCAQYYSGVMVRPGVVDA
EKLHMYSASLIGGMVLGGFTSAAALPFSYAVQARLNYLALQTDVLQRNQQLLAESFNSAI
GNITSAFESVKEAISQTSKGLNTVAHALTKVQEVVNSQGAALTQLTVQLQHNFQAISSSI
DDIYSRLDILLADVQVDRLITGRLSALNAFVAQTLTKYTEVQASRKLAQQKVNECVKSQS
QRYGFCGGDGEHIFSLVQAAPQGLLFLHTVLVPGDFVDVIAIAGLCVNDEIALTLREPGL
VLFTHELQNHTATEYFVSSRRMFEPRKPTVSDFVQIESCVVTYVNLTRDQLPDVIPDYID
VNKTLDEILASLPNRTGPSLPLDVFNATYLNLTGEIADLEQRSESLRNTTEELQSLIYNI
NNTLVDLEWLNRVETYIKWPWWVWLIIFIVLIFVVSLLVFCCISTGCCGCCGCCCACFSG
CCRGPRLQPYEVFEKVHVQ
>KR818833.1_2013_GII-a
MKSLTYFWLFLPVLSTLSLPQDVTRCSANTNFRRFFSKFNVQAPAVVVLGGYLPTSENQG
VN-STWYCAGQHPTASGVHGIFVSHIRGGHGFEIGISQEPFDPSGYQLYLHKATNGNTNA
TARLRICQFPSIKTLGPTANNDVTTGRNCLFNKAIPAHMSEHS--VVGITWDNDRVTVFS
DKIYHFYFKNDWSRVATKCYNSGGCAMQYVYEPTYYMLNVTSAGEDGISYQPCT-ANCIG
YAANVFATEPNGHIPEGFSFNNWFLLSNDSTLVHGKVVSNQPLLVNCLLAIPKIYGLGQF
FSFNQTINGVCNGAAVQRAPEALRFNINDTSVILAEGSIVLHTALGTNFSFVCSNSSDPH
LATFAIPLGAIQVPYYCFLKVDTYNST-----VYKFLAVLPPTVREIVITKYGDVYVNGF
GYLHLGLLDAVTINFTGHGTDDDLSGFWTIASTNFVDALIEVQGTAIQRILYCDDPVSQL
KCSQVSFDLDDGFYPISSTNLLSHEQPTSFVTLPSFNDHSFVNITVSAAFGGHSGANLIA
SDTTINGFSSFCVDTRQFTISLFYNVTNSYGYVSKSQDSNCPFTLQSVNDYLSFSKFCVS
TSLLASACTIDLFGYPEFGS----GVKLTSLYFQFTKGELITGTPKPLEGVTDVSFMTLD
VCTKYTIYGFKGEGIITLTNSSFLAGVYYTSDSGQLLAFKNVTSGAVYSVTPCSFSEQAA
YVDDDIVGVISSLSSSTFNSTRELPGFFYHSNDGSNCTEPVLVYSNIGVCKSGSIGYVPS
QSGQVKIAPTVTGNISIPTNFSMSIRTEYLQLYNTPVSVDCATYVCNGNSRCKQLLTQYT
AACKTIESALQLSARLESVEVNSMLTISEEALQLATISSFNGDGYNFTNVLGVSVYDPAS
GRVVKKRSFIEDLLFNKVVTNGLGTVDEDYKRCSNGRSVADLVCAQYYSGVMVLPGVVDA
EKLHMYSASLIGGMVLGGFTSAAALPFSYAVQARLNYLALQTDVLQRNQQLLAESFNSAI
GNITSAFESVKEAISQTSKGLNTVAHALTKVQEVVNSQGAALTQLTVQLQHNFQAISSSI
DDIYSRLDILSADVQVDRLITGRLSALNAFVAQTLTKYTEVQASRKLAQQKVNECVKSQS
QRYGFCGGDGEHIFSLVQAAPQGLLFLHTVLVPGDFVDVIAIAGLCVNDESALTLREPGL
VLFTHELQNHTATEYFVSSRRMFEPRKPTVSDFVQIESCVVTYVNLTRDQLPDVIPDYID
VNKTLDEILASLPNRTGPSLPLDVFNATYLNLTGEIADLEQRSESLRNTTEELQILIYNI
NNTLVDLEWLNRVETYIKWPWWVWLIIFIVLIFVVSLLVFCCISTGCCGCCGCCCACFSG
CCRGPRLQPYEVFEKVHVQ
>KT199103.1_2015_GII-a
MKSLTYFWLFLPVLSTLSLPQDVTRCTANTNFRRFFSKFNVQAPAVVVLGGYLPIGENQG
VN-STWYCAGQHPTASGVHGIFLSHIRGGHGFEIGISQEPFDPSGYQLYLHKATNGNTNA
TARLRICQFPSIKTLGPTADNDVTTGRNCLFNKAIPAHMSEHS--VVGITWDNDRVTVFS
DKIYHFYFKNDWSRVATKCYNSGGCAMQYVYEPTYYMLNVTSAGEDGISYQPCT-ANCIG
YAANVFATEPNGHIPEGFSFNNWFLLSNDSTLVHGKVVSNQPLLVNCLLAMPKIYGLGQF
FSFNQTIDGVCNGAAVQRAPEALRFNINDTSVILAEGSIVLHTALGTNLSFVCSNSSDPH
LATFTIPLGATQVPYYCFLKVDTYNST-----VYKFLAVLPPTVREIVITKYGDVYVNGF
GYLHLGLLDAVTINFTGHGTDDDVSGFWTIASTNFVDALIEVQGTAIQRILYCDDPVSQL
KCSQVAFDLDDGFYPISSRNLLSYEQPISFVTLPSFNDHSFVNITVSASFGGHSGANLIA
SDTTINGFSSFCVDTRQFTISLFYNVTNSYGYVSKSQDSNCPFTLQSVNDYLSFSKFCVS
TSLLASACTIDLFGYPEFGS----GVKFTSLYFQFTKGELITGTPKPLEGVTDVSFMTLD
VCTKYTIYGFRGEGIITLTNSSFLAGVYYTSDSGQLLAFKNVTSGAVYSVTPCSFSEQAA
YVDDDIVGVISSLSSSTFNSTRELPGFFYHSNDGSNCTEPVLVYSNIGVCKSGSIGYVPS
QSGQVKIAPTVTGNISIPTNFSMSIRTEYLQLYNTPVSVDCATYVRNGNSRCKQLLTQYT
AACKTIESALQLSARLESVEVNSMLTISEEALQFATISSFNGDGYNFTNVLGVSVYDPAS
GRVVQKRSFIEDLLFNKVVTNGLGTVDEDYKRCSNGRSVADLVCAQYYSGVMVLPGVVDA
EKLHMYSASLIGGMVLGGFTSAAALPFSYAVQARLNYLALQTDVLQRNQQLLAESFNSAI
GNITSAFESVKEAISQTSKGLNTVAHALTKVQEVVNSQGAALTQLTVQLQHNFQAISSSI
DDIYSRLDILSADVQVDRLITGRLSALNAFVAQTLTKYTEVQASRKLAQQKVNECVKSQS
QRYGFCGGDGEHIFSLVQAAPQGLLFLHTVLVPGGFVDVIAIAGLCVNDEIALTLREPGL
VLFTHELQNHTATEYFVSSRRMFEPRKPTVSDFVQIESCVVTYVNLTRDQLPDVIPDYID
VNKTLDEILASLPNRTGPSLPLDVFNATYLNLTGEIADLEQRSESLRNTTEELQSLIYNI
NNTLVDLEWLNRVETYIKWPWWVWLIIFIVLIFVVSLLVFCCISTGCCGCCGCCCACFSG
CCRGPRLQPYEVFEKVHVQ
>KT323980.1_2014_GII-a
MKSLTYFWLFLPVLSTLSLPQDVTRCSANTNFRRFFSKFNVQAPAVVVLGGYLPIGENQG
VN-STWYCAGQHPTASGVHGIFVSHIRGGHGFEIGISQEPFDPSGYQLYLHKATNGNTNA
TARLRICQFPSIKTLGPTANNDVTTGRNCLFNKAIPAHMSEHS--VVGITWDNDRVTVFS
DKIYHFYFKNDWSRVATKCYNSGGCAMQYVYEPTYYMLNVTSAGEDGISYQPCT-ANCIG
YSANVFATEPNGHIPEGFSFNNWFLLSNDSTLVHGKVVSNQPLLVNCLLAIPKIYGLGQF
FSFNQTIDGVCNGAAVQRAPEALRFNINDTSVILAEGSIVLHTALGTNFSFVCSNSSDPH
LATFAIPLGAIQVPYYCFLKVDTYNST-----VYKFLAVLPPTVREIVITKYGDVYVNGF
GYLHLGLLDAVTINFTVHGTDDDVSGFWTIASTNFVDALIEVQGTAIQRILYCDDPVSQL
KCSQVAFDLDDGFYPISSRNLLSHEQPISFVTLPSFNDHSFVNITVSASFGGHSGANLIA
SDTTINGFSSFCVDTRQFTISLFYNVTNSYGYVSNSQDSNFPFTLQSVNDYLSFSKFCVS
TSLLASACTIDLFGYHEFGG----VVKFTSLYFQFTKGELITGTPKPLEGVTDVSFMTLD
VCTKYTIYGFKGEGIITLTNSSFLAGVYYTSDSGQLLAFKNVTSGAVYSVTPCSFSEQAA
YVDDDIVGVNSSLSSSTFNSTRELPGFFYHSNDGSNCTEPVLVYSNIGVCKSGSIGYVPF
QSGQVKIAPTVTGNISIPTNFSMSIRTEYLQLYNTPVSVDCATYVCNGNSRCKQLLTQYT
AACKTIESALQLSARLESVEVNSMLTISEEALQLATISSFNGDGYNFTNVLGVSVYDPAS
GRVVQKRSFIEDLLFNKVVTNGLGTVDEDYKRCSNGRSVADLVCAQYYSGVMVLPGVVDA
EKLHMYSASLIGGMVLGGFTSAAALPFSYAVQARLNYLALQTDVLQRNQQLLAESFNSAI
GNITSAFESVKEAISQTSKGLNTVAHALTKVQEVVNSQGAALTQLTVQLQHNFQAISSSI
DDIYSRLDILSADVQIDRLITGRLSALNAFVAQTLTKYTEVQASRKLAQQKVNECVKSQS
QRYGFCGGDGEHIFSLVQAAPQGLLFLHTVLVPGDFVDVIAIAGLCVNDEIALTLREPGL
VLFTHELQNHTATEYFVSSRRMFEPRKPTVSDFVQIESCVVTYVNLTRDQLPDVIPDYID
VNKTLDEILASLPNRTGPSLPLDVFNATYLNLTGEIADLEQRSESLRNTTEELQSLIYNI
NNTLVDLEWLNRVETYIKWPWWVWLIIFIVLIFVVSLLVFCCISTGCCGCCGCCCACFSG
CCRGPRLQPYEVFEKVHVQ
>KU252649.1_2014_GII-a
MKSLTYFWLFLPVLSTLSLPQDVTRCSANTNFRRFFSKFNVQAPAVVVLGGYLPIGENQG
VN-STWYCAGQHPTASGVHGIFLSHIRGGHGFEIGISQEPFDPSGYQLYLHKATNGNTNA
TARLRICQFPSIKTLGPTADNDVTTGRNCLFNKAIPAHMSEHS--VVGITWDNDRVTVFS
DKIYHFYFKNDWSRVATKCYNSGGCAMQYVYEPTYYMLNVTSAGEDGISYQPCT-ANCIG
YAANVFATEPNGHIPEGFSFNNWFLLSNDSTLVHGKVVSNQPLLVNCLLAMPKIYGLGQF
FSFNQTIDGVCNGAAVQRAPEALRFNINDTSVILAEGSIVLHTALGTNLSFVCSNSSDPH
LATFTIPLGATQVPYYCFLKVDTYNST-----VYKFLAVLPPTVREIVITKYGDVYVNGF
GYLHLGLLDAVTINFTGHGTDDDVSGFWTIASTNFVDALIEVQGTAIQRILYCDDPVSQL
KCSQVAFDLDDGFYPISSRNLLSHEQPISFVTPPSFNDHSFVNITVSASFGGHSGANLIA
SDTTINGFSSFCVDTRQFTISLFYNVTNSYGYVSKSQDSNCPFTLQSVNDYLSFSKFCVS
TSLLASACTIDLFGYPEFGS----GVKFTSLYFQFTKGELITGTPKPLEGVTDVSFMTLD
VCTKYTIYGFKGEGIITLTNSSFLAGVYYTSDSGQLLAFKNVTSGAVYSVTPCSFSEQAA
YVDDDIVGVISSLSSSTFNSTRELPGFFYHSNDGSNCTEPVLVYSNIGVCKSGSIGYVPS
QSGQVKIAPTVTGNISIPTNFSMSIRTEYLQLYNTPVSVDCATYVCNGNSRCKQLLTQYT
AACKTIESALQLSARLESVEVNSMLTISEEALQLATISSFNGDGYNFTNVLGVSVYDPAS
GRVVQKRSFIEDLLFNKVVTNGLGTVDEDYKRCSNGRSVADLVCAQYYSGVMVLPGVVDA
EKLHMYSASLIGGMVLGGFTSAAALPFSYAVQARLNYLALQTDVLQRNQQLLAESFNSAI
GNITSAFESVKEAISQTSKGLNTVAHALTKVQEVVNSQGAALTQLTVQLQHNFQAISSSI
DDIYSRLDILSADVQVDRLITGRLSALNAFVAQTLTKYTEVQASRKLAQQKVNECVKSQS
QRYGFCGGDGEHIFSLVQAAPQGLLFLHTVLVPGDFVDVIAIAGLCVNDEIALTLREPGL
VLFTHELQNHTATEYFVSSRRMFEPRKPTVSDFVQIESCVVTYVNLTRDQLPDVIPDYID
VNKTLDEILASLPNRTGPSLPLDVFNATYLNLTGEIADLEQRSESLRNTTEELQSLIYNI
NNTLVDLEWLNRVETYIKWPWWVWLIIFIVLIFVVSLLVFCCISTGCCGCCGCCCACFSG
CCRGPRLQPYEVFEKVHVQ
>KU558701.1_2013_GII-a
MKSLTYFWLFLPVLSTLSLPQDVTRCSANTNFRRFFSKFNVQAPAVVVLGGYLPIGENQG
VN-STWYCAGRHPTASGVHGIFVSHIRGGHGFEIGISQEPFDPSGYQLYLHKATNGNTNA
TARLRICQFPSIKTLGPTANNDVTTGRNCLFNKAIPAHMSEHS--VVGITWDNDRVTVFS
DKIYYFYFKNDWSRVATKCYNSGGCAMQYVYEPTYYMLNVTSAGEDGISYQPCT-ANCIG
YAANVFATEPNGHIPEGFSFNNWFLLSNDSTLVHGKVVSNQPLLVNCLLAIPKIYGLGQF
FSFNQTIDGVCNGAAVQRAPEALRFNINDTSVILAEGSIVLHTALGTNFSFVCSNSTEPH
LATFAIPLGAIQVPYYCFLKVDTYNST-----VYKFLAVLPPTVREIVITKYGDVYVNGF
GYLHLGLLDAVTINFTGHGTDDDVSGFWTIASTNFVDALIEVQGTAIQRILYCDDPVSQL
KCSQVAFDLDDGFYPISSRNLLSHEQPISFVALPSFNDHSFVNITVSASFGGHSGANLIA
SDTTINGFSSFCVDTRQFTISLFYNVTNSYGYVSNSQDSNCPFTLQSVNDYLSFSKFCVS
TSLLASACTIDLFGYPEFGS----GVKFTSLYFQFTKGELITGTPKPLEGVTDVSFMTLD
VCTKYTIYGFKGEGIITLTNSSFLAGVYYTSDSGQLLAFKNVTSGAVYSVTPCSFSEQAA
YVDDDIVGVISSLSNSTFNSTRELPGFFYHSNDGSNCTEPVLVYSNIGVCKSGSIGYVPS
QSGQVKIAPTVTGNISIPTNFSMSIRTEYLQLYNTPVSVDCATYVCNGNSRCKQLLTQYT
AACKTIESALQLSARLESVEVNSMLTISEEALQLATISSFNGDGYNFTNVLGVSVYDPAS
GRVVQKRSFIEDLLFNKVVTNGLGTVDEDYKRCSNGRSVADLVCAQYYSGVMVLPGVVDA
EKLHMYSASLIGGMVLGGFTSAAALPFSYAVQARLNYLALQTDVLQRNQQLLAESFNSAI
GNITSAFESVKEAISQTSKGLNTVAHALTKVQEVVNSQGAALTQLTVQLQHNFQAFSSSI
DDIYSRLDILSADVQVDRLITGRLSALNAFVAQTLTKYTDVRASRKLAQQKVNECVKSQS
QRYGFCGGDGEHIFSLVQAAPQGLLFLHTVLVPGDFVDVIAIAGLCVNDEIALTLREPGL
VLFTHELQNHTATEYFVSSRRMFEPRKPTVSDFVQIESCVVTYVNLTRDQLPDVIPDYID
VNKTLDEILASLPNRTGPSLPLDVFNATYLKLTGEIADLEQRSESLRNTTEELQSLIYNI
NNTLVDLEWLNRVETYIKWPWWVWLIIFIVLIFVVSLLVFCCISTGCCGCCGCCCACFSG
CCRGPRLQPYEVFEKVHVQ
>KU975389.1_2014_GII-a
MKSLTYFWLFLPVLSTLSLPQDVTRCSANTNFRRFFSKFNVQAPAVVVLGGYLPIGENQG
VN-STWYCAGQHPTASGVHGIFVSHIRGGHGFEIGISQEPFDPSGYQLYLHKATNGNTNA
TARLRICQFPSIKTLGPTANNDVTTGRNCLFNKAIPAHMSEHS--VVGITWDNDRVTVFS
DKIYYFYFKNDWSRVATKCYNSGGCAMQYVYEPTYYMLNVTSAGEDGISYQPCT-ANCIG
YSANVFATEPNGHIPEGFSFNNWFLLSNDSTLVHGKVVSNQPLLVNCLLAIPKIYGLGQF
FSFNQTIDGVCNGAAVQRAPEALRFNINDTSVILAEGSIVLHTALGTNFSFVCSNSSDPH
LATFAIPLGAIQVPYYCFLKVDTYNST-----VYKFLAVLPPTVREIVITKYGDVYVNGF
GYLHLGLLDAVTINFTGHGTDDDVSGFWTIASTNFVDALIEVQGTAIQRILYCDDPVSQL
KCSQVAFDLDDGFYPISSRNLLSHEQPISFVTLPSFNDHSFVNITVSASFGGHSGANLIA
SDTTINGFSSFCVDTRQFTISLFYNVTNSYGYVSNSQDSNCPFTLQSVNDYLSFSKFCVS
TSLLASACTIDLFGYPEFGS----GVKFTSLYFQFTKGELITGTPKPLEGVTDVSFMTLD
VCTKYTIYGFKGEGIITLTNSSFLAGVYYTSDSGQLLAFKNVTSGAVYSVTPCSFSEQAA
YVDDDIVGVISSLSSSTFNSTRELPGFFYHSNDGSNCTEPVLVYSNIGVCKSGSIGYVPS
QSGQVKIAPTVTGNISIPTNFSMSIRTEYLQLYNTPVSVDCATYVCNGNSRCKQLLTQYT
AACKTIESALQLSARLESVEVNSMLTISEEALQLATISSFNGDGYNFTNVLGVSVYDPAS
GRVVQKRSFIEDLLFNKVVTNGLGTVDEDYKRCSNGRSVADLVCAQYYSGVMVLPGVVDA
EKLHMYSASLIGGMVLGGFTSAAALPFSYAVQARLNYLALQTDVLQRNQQLLAESFNSAI
GNITSAFESVKEAISQTSKGLNTVAHALTKVQEVVNSQGAALTQLTVQLQHNFQAISSSI
DDIYSRLDILSADVQVDRLITGRLSALNAFVAQTLTKYTEVQASRKLAQQKVNECVKSQS
QRYGFCGGDGEHIFSLVQAAPQGLLFLHTVLVPGDFVDVIAIAGLCVNDEIALTLREPGL
VLFTHELQNHTATEYFVSSRRMFEPRKPTVSDFVQIESCVVTYVNLTRDQLPDVIPDYID
VNKTLDEILASLPNRTGPSLPLDVFNATYLNLTGEIADLEQRSESLRNTTEELQSLIYNI
NNTLVDLEWLNRVETYIKWPWWVWLIIFIVLIFVVSLLVFCCISTGCCGCCGCCCACFSG
CCRGPRLQPYEVFEKVHVQ
>KX016034.1_2014_GII-a
MKSLTYFWLFLPVLSTLSLPQDVTRCSANTNFRRFFSKFNVQAPAVVVLGGYLPIGENQG
VN-STWYCAGQHPTASGVHGIFLSHIRGGHGFEIGISQEPFDPSGYQLYLHKATNGNTNA
TARLRICQFPSIKTLGPTADNDVTTGRNCLFNKAIPAHMSEHS--VVGITWDNDRVTVFS
DKIYHFYFKNDWSRVATKCYNSGGCAMQYVYEPTYYMLNVTSAGEDGISYQPCT-ANCIG
YAANVFATEPNGHIPEGFSFNNWFLLSNDSTLVHGKVVSNQPLLVNCLLAMPKIYGLGQF
FSFNQTIDGVCNGAAVQRAPEALRFNINDTSVILAEGSIVLHTALGTNLSFVCSNSSDPH
LATFTIPLGATQVPYYCFLKVDTYNST-----VYKFLAVLPPTVREIVITKYGDVYVNGF
GYLHLGLLDAVTINFTGHGTDDDVSGFWTIASTNFVDALIEVQGTAIQRILYCDDPVSQL
KCSQVAFDLDDGFYPISSRNLLSHEQPISFVTPPSFNDHSFVNITVSASFGGHSGANLIA
SDTTINGFSSFCVDTRQFTISLFYNVTNIYGYVSKSQDSNCPFTLQSVNDYLSFSKFCVS
TSLLASACTIDLFGYPEFGS----GVKFTSLYFQFTKGELITGTPKPLEGVTDVSFMTLD
VCTKYTIYGFKGEGIITLTNSSFLAGVYYTSDSGQLLAFKNVTSGAVYSVTPCSFSEQAA
YVDDDIVGVISSLSSSTFNSTRELPGFFYHSNDGSNCTEPVLVYSNIGVCKSGSIGYVPS
QSGQVKIAPTVTGNISIPTNFSMSIRTEYLQLYNTPVSVDCATYVCNGNSRCKQLLTQYT
AACKTIESALQLSARLESVEVNSMLTISEEALQLATISSFNGDGYNFTNVLGVSVYDPAS
GRVVQKRSFIEDLLFNKVVTNGLGTVDEDYKRCSNGRSVADLVCAQYYSGVMVLPGVVDA
EKLHMYSASLIGGMVLGGFTSAAALPFSYAVQARLNYLALQTDVLQRNQQLLAESFNSAI
GNITSAFESVKEAISQTSKGLNTVAHALTKVQEVVNSQGAALTQLTVQLQHNFQAISSSI
DDIYSRLDILSADVQVDRLITGRLSALNAFVAQTLTKYTEVQASRKLAQQKVNECVKSQS
QRYGFCGGDGEHIFSLVQAAPQGLLFLHTVLVPGDFVDVIAIAGLCVNDEIALTLREPGL
VLFTHELQNHTATEYFVSSRRMFEPRKPTVSDFVQIESCVVTYVNLTRDQLPDVIPDYID
VNKTLDEILASLPNRTGPSLPLDVFNATYLNLTGEIADLEQRSESLRNTTEELQSLIYNI
NNTLVDLEWLNRVETYIKWPWWVWLIIFIVLIFVVSLLVFCCISTGCCGCCGCCCACFSG
CCRGPRLQPYEVFEKVHVQ
>KX064280.1_2014_GII-a
MKSLTYFWLFLPVLSTLSLPQDVTRCSANTNFRRFFSKFNVQAPAVVVLGGYLPIGENQG
VN-STWYCAGQHPTASGVHGIFVSHIRGGHGFEIGISQEPFDPSGYQLYLHKATNGNTNA
TARLRICQFPSIKTLGPTANNDVTTGRNCLFNKAIPAHMSEHS--VVGITWDNDRVTVFS
DKIYYFYFKNDWSRVATKCYNSGGCAMQYVYEPTYYMLNVTSAGEDGISYQPCT-ANCIG
YAANVFATEPNGHIPEGFSFNNWFLLSNDSTLVHGKVVSNQPLLVNCLLAIPKIYGLGQF
FSFNQTIDGVCNGAAVQRAPEALRFNINDTSVILAEGSIVLHTALRTNFSFVCSNSSNPH
LATFAIPLGATQVPYYCFLKVDTYNST-----VYKFLAVLPPTVREIVITKYGDVYVNGF
GYLHLGLLDAVTINFTGHGTDDDVSGFWTIASTNFVDALIEVQGTAIQRILYCDDPVSQL
KCSQVAFDLGDGFYPISSRNLLSHEQPISFVTLPSFNDHSFVNITVSASFGGHSGANLIA
SDTTINGFSSFCVDTRQFTISLFYNVTNSYGYVSKSQDSNCPFTLQSVNDYLSFSKFCVS
TSLLASACTIDLFGYPEFGS----GVKFTSLYFQFTKGELITGTPKPLEGVTDVSFMTLD
VCTKYTIYGFKGEGIITLINSSFLAGVYYTSDSGQLLAFKNVTSGAVYSVTPCSFSEQAA
YVDDDIVGVISSLSSSTFNSTRELPGFFYHSNDGSNCTEPVLVYSNIGVCKSGSIGYVPS
QSGQVKIAPTVTGNISIPTNFSMSIRTEYLQLYNTPVSVDCATYVCNGNSRCKQLLTQYT
AACKTIESALQLSARLESVEVNSMLTISEEALQLATISSFNGDGYNFTNVLGVSVYDPAS
GRVVQRRSFIEDLLFNKVVTNGLGTVDEDYKRCSNGRSVADLVCAQYYSGVMVLPGVVDA
EKLHMYSASLIGGMVLGGFTSAAALPFSYAVQARLNYLALQTDVLQRNQQLLAESFNSAI
GNITSAFESVKEAISQTSKGLNTVAQALTKVQEVVNSQGAALTQLTVQLQHNFQAISSSI
DDIYSRLDILSADVQVDRLITGRLSALNAFVSQTLTKYTEVQASRKLAQQKVNECVKSQS
QRYGFCGGDGEHIFSLVQAAPQGLLFLHTVLVPGDFVDVIAIAGLCVNDEIALTLREPGL
VLFTHELQNHTATEYFVSSRRMFEPRKPTVSDFVQIESCVVTYVNLTRDQLPDVIPDYID
VNKTLDEILASLPNRTGPSLPLDVFNATYLNLTGEIADLEQRSESLRNTTEELKSLIYNI
NNTRVDLEWLNRVETYIKWPWWVWLIIFIVLIFVVSLLVFCCISTGCCGCCGCCCACFSG
CCRGPRLQPYEVFEKVHVQ
>KX066126.1_2011_GII-a
MKSLTYFWLFLPVLSTLSLPQDVTRCSANTNFRRFFSKFNVQAPAVVVLGGYLPIGENQG
VN-STWYCAGQHPTASGVHGIFVSHIRGGHGFEIGISQEPFDPSGYQLYLHKATNGNTNA
TARLRICQFPSIKTLGPTANNDVTTGRNCLFNKAIPAHMSEHS--VVGITWDNDRVTVFS
DKIYYFYFKNDWSRVATKCYNSGGCAMQYVYEPTYYMLNVTSAGEDGISYQPCT-ANCIG
YSANVFATEPNGHIPEGFSFNNWFLLSNDSTLVHGKVVSNQPLLVNCLLAIPKIYGLGQF
FSFNQTIDGVCNGAAVQRAPEALRFNINDTSVILAEGSIVLHTALGTNFSFVCSDSSDPH
LATFAIPLGAIQVPYYCFLKVDTYNST-----VYKFLSVLPPTVREIVITKYGDVYVNGF
GYLHLGLLDAVTINFTGHGTDDDVSGFWTIASTNFVDALIEVQGTAIQRILYCDDPVSQL
KCSQVAFDLDDGFYPISSRNLLSHEQPISFVALPSFNDHSFVNITVSASFGGHSGANLIA
SDTTINGFSSFCVDTRQFTISLFYNVTNSYGYVSKSQDSNCPFTLQSVNDYLSFSKFCVS
TSLLASACTIDLFGYPEFGS----GVKFTSLYFQFTKGELITGTSKPLEGVTDVSFMTLD
VCTKYTIYGFKGEGIITLTNSSFLAGVYYTSDSGQLLAFKNVTSGAVYSVTPCSFSEQAA
YVDDDIVGVISSLSSSTFNSTRELPGFFYHSNDGSNCTEPVLVYSNIGVCKSGSIGYVPS
QSGQVKIAPTVTGNISIPTNFSMSIRTEYLQLYNTPVSVDCATYVCNGNSRCKQLLTQYT
AACKTIESALQLSARLESVEVNSMLTISEEALQLATISSFNGDGYNFTNVLGVSVYDPAS
GRVVQKRSFIEDLLFNKVVTNGLGTVDEDYKRCSNGRSVADLVCAQYYSGVMVLPGVVDA
ERLHMYSASLIGGMVLGGFTSAAALPFSYAVQARLNYLALQTDVLQRNQQLLAESFNSAI
GSTTSAFESVKEAISQTSKGLNTVAHALTKVQEVVNSQGAALTQLTVQLQHNFQAISSSI
DDIYSRLDILSADVQVDRLITGRLSALNAFVAQTLTKYTEVRASRKLAQQKVNECVKSQS
QRYGFCGGDGEHIFSLVQAAPQGLLFLHTVLVPGDFVNVIAIAGLCVNDEIALTLREPGL
VLFTHELQNHTATEYFVSSRRMFEPRKPTVSDFVQIESCVVTYVNLTRDQLPDVIPDYID
VNKTLDEILASLPNRTGPSLPLDVFNATYLNLTGEIADLEQRSESLRNTTEELQSLIYNI
NNTLVDLEWLNRVETYIKWPWWVWLIIFIVLIFVVSLLVFCCISTGCCGCCGCCCACFSG
CCRGPRLQPYEVFEKVHVQ
>KX580953.1_2013_GII-a
MKSLTYFWLFLPVLSTLSLPQDVTRCSANTNFRRFFSKFNVQAPAVVVLGGYLPIGENQG
VN-STWYCAGQHPTASGVHGIFVSHIRGGHGFEIGISQEPFDPSGYQLYLHKATNGNTNA
TARLRICQFPSIKTLGPTANNDVTTGRNCLFNKAIPAHMSEHS--VVGITWDNDRVTVFS
DKIYYFYFKNDWSRVATKCYNSGGCAMQYVYEPTYYMLNVTSAGEDGISYQPCT-ANCIG
YSANVFATEPNGHIPEGFSFNNWFLLSNDSTLVHGKVVSNQPLLVNCLLAIPKIYGLGQF
FSFNQTIDGVCNGAAVQRAPEALRFNINDTSVILAEGSIVLHTALGTNFSFVCSNSSDPH
LATFAIPLGAIQVPYYCFLKVDTYNST-----VYKFLSVLPPTVREIVITKYGDVYVNGF
GYLHLGLLDAVTINFTGHGTDDDVSGFWTIASTNFVDALIEVQGTAIQRILYCDDPVSQL
KCSQVAFDLDDGFYPISSRNLLSHEQPISFVALPSFNDHSFVNITVSASFGGHSGANLIA
SDTTINGFSSFCVDTRQFTISLFYNVTNSYGYVSKSQDSNCPFTLQSVNDYLSFSKFCVS
TSLLASACTIDLFGYPEFGS----GVKFTSLYFQFTKGELITGTSKPLEGVTDVSFMTLD
VCTKYTIYGFKGEGIITLTNSSFLAGVYYTSDSGQLLAFKNVTSGAVYSVTPCSFSEQAA
YVDDDIVGVISSLSSSTFNSTRELPGFFYHSNDGSNCTEPVLVYSNIGVCKSGSIGYVPS
QSGQVKIAPTVTGNISIPTNFSMSIRTEYLQLYNTPVSVDCATYVCNGNSRCKQLLTQYT
AACKTIESALQLSARLESVEVNSMLTISEEALQLATISSFNGDGYNFTNVLGVSVYDPAS
GRVVQKRSFIEDLLFNKVVTNGLGTVDEDYKRCSNGRSVADLVCAQYYSGVMVLPGVVDA
EKLHMYSASLIGGMVLGGFTSAAALPFSYAVQARLNYLALQTDVLQRNQQLLAESFNSAI
GSITSAFESVKEAISQTSKGLNTVAHALTKVQEVVNSQGAALTQLTVQLQHNFQAISSSI
DDIYSRLDILSADVQVDRLITGRLSALNAFVAQTLTKYTEVRASRKLAQQKVNECVKSQS
QRYGFCGGDGEHIFSLVQAAPQGLLFLHTVLVPGDFVDVIAIAGLCVNDEIALTLREPGL
VLFTHELQNHTATEYFVSSRRMFEPRKPTVSDFVQIESCVVTYVNLTRDQLPDVIPDYID
VNKTLDEILASLPNRTGPSLPLDVFNATYLNLTGEIADLEQRSESLRNTTEELQSLIYNI
NNTLVDLEWLNRVETYIKWPWWVWLIIFIVLIFVVSLLVFCCISTGCCGCCGCCCACFSG
CCRGPRLQPYEVFEKVHVQ
>KX981440.1_2016_GII-a
MKSLTYFWLFLPVLSTFSIPQDVTRCSANTNFRRFFSKFNVQAPAVVVLGGYLPTGENQG
---ATWYCAGQHPTASGVHGIFLSHIRGGHGFEIGISQEPFDPSGYQLYLHKATNGNTNA
TARLRICQFPNIKTLGPTANNDVTTGRNCLFNKAIPAHMSEHS--VVGVTWDNDRVTVFS
DKIYHFYFKNDWSRVATKCYNSGGCAMQYVYEPTYYMLNVTSAGEDGISYQPCT-ANCIG
YAANVFATEPNGHIPEGFSFNNWFLLSNDSNLLHGKVVSNQPLLVNCLLAIPKIYGLGQF
FSFNQTMDGVCNGAAAQRAPEALRFNINDTSVILAEGSIVLHTALGTNLSFVCSNSSDPH
LATFAIPLGATQVPYYCFLKVDTYNST-----VYKFLAVLPPTVREIVITKYGDVYVNGF
GYLHLGLLDAVTINFTGHGTDDDVSGFWTIASTNFVDALIEVQGTAIQRILYCDDPVSQL
KCSQVAFDLDDGFYPISSRNLLSHEQPISFVTLPSFNDHSFVNITVSASFGGHSGANLIA
SDTTINGFSSFCVDTRQFTISLFYNVTNSYGYVFKSQDSNCPFTLQSVNDYLSFSKFCVS
TSLLASACTIDLFGYPEFGS----GVKFTSLYFQFTKGELITGTPKPLVGVTDVSFMTLD
VCTKYTIYGFKGEGIITLTNSSFLAGVYYTSDSGQLLAFKNVTSGAVYSVTPCSFSEQAA
YVDDDIVGVISSLSSSTFNSTRELPGFFYHSNDGSNCTEPVLVYSNIGVCKSGSIGYVPS
QSGQVKIAPTVTGNISIPTNFSMSIRTEYLQLYNTPVSVDCATYVCNGNSRCKQLLTQYT
AACKTIESALQLSARLESVEVNSMLTISEEALQLATISSFNGDGYNFTNVLGVSVYDPAS
GRVVQKRSFIEDLLFNKVVTNGLGTVDEDYKRCSNGRSVADLVCAQYYSGVMVLPGVVDA
EKLHMYSASLIGGMVLGGFTAAAALPFSYAVQARLNYLALQTDVLQRNQQLLAESFNSAI
GNITSAFESVKEAISQTSKGLNTVAHALTKVQEVVNSQGAALTQLTVQLQHNFQAISSSI
DDIYSRLDILSADVQVDRLITGRLSALNAFVSQTLTKYTEVQASRKLAQQKVNECVKSQS
QRYGFCGGDGEHIFSLVQAAPQGLLFLHTVLVPGAFVDVIAIAGLCVNDEIALTLREPGL
VLFTHELQNHTATEYFVSSRRMFEPRKPTVSDFVQIESCVVTHVNLTRDQLPDVIPDYID
VNKTLDEILASLPNRTGPSLPLDVFNATYLNLTGEIADLEQRSESLRNTTEELQSLIYNI
NNTLVDLDWLNRVETYIKWPWWVWLIIFIALIFAVSLLVFCCISTGCCGCCGCCCACFSG
CCRGPRLQPYEVFEKVHVQ
>KY007139.1_2015_GII-a
MKSLTYFWLLLPVLSTLSLPQDVTRCSANTNFRRFFSKFNVQAPAVVVLGGYLPIGENQG
VN-STWYCAGQHPTASGVHGIFLSHIRGGHGFEIGISQEPFDPSGYQLYLHKATNGNTNA
TARLRICQFPSIKTLGPTANNDVTTGRNCLFNKAIPAHMSEHS--VVGITWDNDRVTVFS
DKIYYFYFKNDWSRVATKCYNSGGCAMQYVYEPTYYTLNVTSAGEDGISYQPCT-ANCIG
YAANVFATEPNGHIPEGFSFNNWFLLSNDSTLVHGKVVSNQPLLVNCLLAIPKIYGLGQF
FSFNKTIDGVCNGAAVQRAPEALRFNINDTSVILAEGSIVLHTALGKNFSFVCGNSSNPH
LDTFAIPLGAAQVPYYCFLKVDTYNST-----VYKFLAVLPPTVREIVITKYGDVYVNGF
GYLHLGLLDAVTINFTGHGTDDDVSGFWTIASTNFVDALIEVQGTAIQRILYCDDPVSQL
KCSQVAFDLDDGFYLISSRNLLSHEQPTSFVTLPSFNDHSFVNITVSASFGGHSGANLIA
SDTTINGFSSFCVDTRQFTISLFYNVTNSYGYVSNSQDSNCPFTLQSVNDYLSFSKFCVS
TSLLASACTIDLFGYPEFGS----GVKFTSLYFQFTEGELITGTPKPLEGVTDVSFMTLD
VCTKYTIYGFKGEGIITLTNSSFLAGVYYTSDSGQLLAFKNVTSGAVYSVTPCSFSEQAA
YVDDDIVGVISSLSNSTFNSTRELPGFFYHSNDGSNCTEPVLVYSNIGVCKSGSIGYVPS
QSGQVKIAPTVTGNISIPTNFSMSIRTEYLQLYNTPVSVDCATYVCNGNSRCKQLLNQYT
AACKTIESALQLSARLESVEVNSMLKISEEALQLATISSFNGDGYNFTNVLGVSVYDPAS
GRVVQKRSFIEDLLFNKVVTNGLGTVDEDYKRCSNGRSVADLVCAQYYSGVMVLPGVVDA
EKLHMYSASLIGGMVLGGFTSAAALPFSYAVQARLNYLALQTDVLQRNQQLLAESFNSAI
GNITSAFESVKEAISQTSKGLNTVAHALTKVQEVVNSQGAALTQLTVQLQHNFQAISSSI
DDIYSRLDILSADVQVDRLITGRLSALNAFVAQTLTKYTEVQASRKLAQQKVNECVKSQS
QRYGFCGGDGEHIFSLVQAAPQGLLFLHTVLVPGDFVDVIAIAGLCVNDEIALTLREPGL
VLFTHELQNHTATEYFVSSRRMFEPRKPTVSDFVQIESCVVTYVNLTRDQLPDVIPDYID
VNKTLDEILASLPNRTGPSLPLDVFNATYLNLTGEIADLEQRSESLRNTTEELQSLIYNI
NNTLVDLEWLNRVETYIKWPWWVWLIIFIVLIFVVSLLVFCCISTGCCGCCGCCCACFSG
CCRGPRLQPYEVFEKVHVQ
>KY007140.1_2015_GII-a
MKSLTYFWLFLPVLSTFSLPQDVTRCSANTNFRRFFSKFNVRAPAVVVLGGYLPTGENQG
VN-STWYCAGQHPTASGVHGIFLSHIRGGHGFEIGISQEPFDPSGYQLYLHKATNGNTNA
TARLRICQFPNIKTLGPTANNDVTTGRNCLFNKAIPAHMSEHS--VVGVTWDNDRVTVFS
DKIYHFYFKNDWSRVATKCYNSGGCAMQYVYEPTYYMLNVTSAGEDGISYQPCT-ANCIG
YAANVFATEPNGHIPEGFSFNNWFLLSNDSTLLHGKVVSNQPLLVNCLLAIPKIYGLGQF
FSFNQTMDGVCNGAAAQRAPEALRFNINDTSVILAEGSIVLHTALGTNLSFVCSNSSDPH
LATFAIPLGATQVPYYCFLKVDTYNST-----VYKFLAVLPPTVREIVITKYGDVYVNGL
GYLHLGLLDAVTINFTGHGTDDDVSGFWTIASTNFVDALIEVQGTAIQRILYCDDPVSQL
KCSQVAFDLDDGFYPISSRNLLSHEQPISYVTLPSFNDHSFVNITVSASFGGHSGANLIA
SDTTINGFSSFCVDTRQFTISLFYNVTNSYGYVSKSQDSNCPFTLQSVNDYLSFSKFCVS
TSLLASACTIDLFGYPEFGRQQSIGVKFTSLYFQFTKGELITGTPKPLEGVTDVSFMTLD
VCTKYTIYGFKGEGIITLTNSSFLAGVYYTSDSGQLLAFKNVTSGAVYSVTPCSFSEQAA
YVDDDIVGVISSLSSSTFNSTRELPGFFYHSNDGSNCTEPVLVYSNIGVCKSGSIGYVPS
QSGQVKIAPTVTGNISIPTNFSMSIRTEYLQLYNTPVSVDCATYVCNGNSRCKQLLTQYT
AACKTIESALQLSARLESVEVNSMLTISEEALQLATISSFNGDGYNFTNVLGVSVYDPAS
GRVVQKRSFIEDLLFNKVVTNGLGTVDEDYKRCSNGRSVADLVCAQYYSGVMVLPGVVDA
EKLHMYSASLIGGMVLGGFTSAAALPFSYAVQARLNYLALQTDVLQRNQQLLAESFNSAI
GNITSAFESVKEAISQTSKGLNTVAHALTKVQEVVNSQGAALTQLTVQLQHNFQAISSSI
DDIYSRLDILSADVQVDRLITGRLSALNAFVSQTLTKYTEVQASRKLAQQKVNECVKSQS
QRYGFCGGDGEHIFSLVQAAPQGLLFLHTVLVPGDFVDVIAIAGLCVNDEIALTLREPGL
VLFTHELQNHTATEYFVSSRRMFEPRKPTVSDFVQIESCVVTYVNLTRDQLPDVIPDYID
VNKTLDEILASLPNRTGPSLPLDVFNATYLNLTGEIADLEQRSESLRNITEELQSLMYNI
NNTLVDLVWLNRVETYIKWPWWVWLIIFIVLIFVVSLLVFCCISTGCCGCCGCCCACFSG
CCRGPRLQPYEVFEKVHVQ
>KY649107.1_2016_GII-a
MKSLTYFWLFLPVLSTLSLPQDVTRCSANTNFRRFFSKFNVQAPAVVVLGGYLPIGENQG
VN-STWYCYGQHPTASGVHGIFLSHIRGGHGFEIGISQEPFDPSGYQLYLHKATNGNTNA
TARLRICQFPSIKTLGSTADNDVTSGRNCLFNKAIPAHMSEHS--VVGITWDNDRVTVFS
DKIYHFYFKNDWSRVATKCYNSGGCAMQYVYEPTYYMLNVTSAGEDGISYQPCT-ANCIG
YAANVFATEPNGHIPEGFSFNNWFLLSNDSTLVHGKVVSNQPLLVNCLLAMPKIYGLGQF
FSFNQTIDGVCNGAAVQRAPEALRFNINDTSVILAEGSIVLHTALGTNLSFVCSNSSDPH
LATFTIPLGATQVPYYCFLKVDTYNST-----VYKFLAVLPPTVREIVITKYGDVYVNGF
GYLHLGLLDAVTINFTGHGTDDDVSGFWTIASTNFVDALIEVQGTAIQRILYCDDPVSQL
KCSQVAFDLDDGFYPISSRNLLSHEQPISFVTLPSFNDHSFVNITVSASFGGHSGANLIA
SDTTINGFSSFCVDTRQFTISLFYNVTNSYGYVSKSQDSNCPFTLQSANDYLSFSKFCVS
TSLLASACTIDLFGYPEFGS----GVKFTSLYFQFTKGELITGTPKPLEGVTDVSFMTLD
VCTKYTIYGFKGEGIITLTNSSFLAGVYYTSDSGQLLAFKNVTSGAVYSVTPCSFSEQAA
YVDDDIVGVISSLSSSTFNSTRELPGFFYHSNDGSNCTEPVLVYSNIGVCKSGSIGYVPS
QSGQVKIAPTVTGNISIPTNFSMSIRTEYLQLYNTPVSVDCATYVCNGNSRCKQLLTQYT
AACKTIESALQLSARLESVEVNSMLTISEEALQLATISSFNGDGYNFTNVLGASVYDPAS
GRVVQKRSFIEDLLFNKVVTNGLGTVDEDYKRCSNGRSVADLVCAQYYSGVMVLPGVVDA
EKLHMYSASLIGGMVLGGFTSAAALPFSYAAQARLNYLALQTDVLQRNQQMLAESFNSAI
GNITSAFESVKEAISQTSKGLNTVAHALTKVQEVVNSQGAALTQLTVQLQHNFQAISSSI
DDIYSRLDILSADVQVDRLITGRLSALNAFVAQTLTKYTEVQASRKLAQQKVNECVKSQS
QRYGFCGGDGEHIFSLVQAAPQGLMFLHTVLVPGDFLDVIAIAGLCVNDEIALTLREPGL
VLFTHELQNHTATEYFVSSRRMFEPRKPTVSDFVQIGSCVVTYVNLTRDQLPDVIPDYID
VNKTLDEILASLPNRTGPSLPLDVFNATYLNLTGEIADLEQRSESLRNTTEELQSLIYNI
NNTLVDLEWLSRVETYIKWPWWVWLIIFIVLIFVVSLLVFCCISTGCCGCCGCCCACFSG
CCRGPRLQPYEVFEKVHVQ
>KY793536.1_2015_GII-a
MKSLTYFWLFLPVLSTLSLPQDVTRCSANTNFRRFFSKFNVQAPAVVVLGGYLPIGENQG
VN-STWYCAGQHPTASGVHGIFLSHIRGGHGFEIGISQEPFDPSGYQLYLHKATNGNTNA
TARLRICQFPSIKTLGPTADNDVTTGRNCLFNKAIPAHMSEHS--VVGITWDNDRVTVFS
DKIYHFYFKNDWSRVATKCYNSGGCAMQYVYEPTYYMLNVTSAGEDGISYQPCT-ANCIG
YAANVFATEPNGHIPEGFSFNNWFLLSNDSTLVHGKVVSNQPLLVNCLLAMPKIYGLGQF
FSFNQTIDGVCNGAAVQRAPEALRFNINDTSVILAEGSIVLHTALGTNLSFVCSNSSNPH
LATFTIPLGAIQVPYYCFLKVDTYNST-----VYKFLAVLPPTVREIVITKYGDVYVNGF
GYLHLGLLDAVTINFTGHGTDDDVSGFWTIASTNFVDALIEVQGTAIQRILYCDDPVSQL
KCSQVAFDLDDGFYPISSRNLLSHEQPISFVTPPSFNDHSFVNITVSASFGGHSGANLIA
SDTTINGFSSFCVDTRQFTISLFYNVTNSYGYVSKSQDSNCPFTLQSVNDYLSFSKFCVS
TSLLASACTIDLFGYPEFGS----GVKFTSLYFQFTKGELITGTPKPLEGVTDVSFMTLD
VCTKYTIYGFKGEGIITLTNSSFLAGVYYTSDSGQLLAFKNVTSGAVYSVTPCSFSEQAA
YVDDDIVGVISSLSSSTFNSTRELPGFFYHSNDGSNCTEPVLVYSNIGVCKSGSIGYVPS
QSGQVKIAPTVTGNISIPTNFSMSIRTEYLQLYNTPVSVDCATYVCNGNSRCKQLLTQYT
AACKTIESALQLSARLESVEVNSMLTISEEALQLATISSFNGDGYNFTNVLGVSVYDPAS
GRVVQKRSFIEDLLFNKVVTNGLGTVDEDYKRCSNGRSVADLVCAQYYSGVMVLPGVVDA
EKLHMYSASLIGGMVLGGFTSAAALPFSYAVQARLNYLALQTDVLQRNQQLLAESFNSAI
GNITSAFESVKEAISQTSKGLNTVAHALTKVQEVVNSQGAALTQLTVQLQHNFQAISSSI
DDIYSRLDILSADVQVDRLITGRLSALNAFVAQTLTKYTEVQASRKLAQQKVNECVKSQS
QRYGFCGGDGEHIFSLVQAAPQGLLFLHTVLVPGDFVDVIAIAGLCVNDEIALTLREPGL
VLFTHELQNHTATEYFVSSRRMFEPRKPTVSDFVQIESCVVTYVNLTRDQLPDVIPDYID
VNKTLDEILASLPNRTGPSLPLDVFNATYLNLTGEIADLEQRSESLRNTTEELQSLIYNI
NNTLVDLEWLNRVETYIKWPWWVWLIIFIVLIFVVSLLVFCCISTGCCGCCGCCCACFSG
CCRGPRLQPYEVFEKVHVQ
>MF462814.1_2016_GII-a
MKSLTYFWLFLPVLSTLSLPQDVTRCSANTNFRRFFSKFNVQAPAVVVLGGYLPIGENQG
VN-STWYCAGQHPTASGVHGIFVSHIRGGHGFEIGISQEPFDPSGYQLYLHKATNGNTNA
TARLRICQFPSIKTLGPTANNDVTTGRNCLFNKAIPAHMSEHS--VVGITWDNDRVTVFS
DKIYYFYFKNDWSRVATKCYNSGGCAMQYVYEPTYYMLNVTSAGEDGISYQPCT-ANCIG
YAANVFATEPNGHIPEGFSFNNWFLLSNDSTLVHGKVVSNQPLLVNCLLAIPKIYGLGQF
FSFNQTIDGVCNGAAVQRAPEALRFNINDTSVILAEGSIVLHTALGTNFSFVCSNSSNPH
LATFAIPLGAIQVPYYCFLKVDTYNST-----VYKFLAVLPPTVREIVITKYGDVYVNGF
GYLHLGLLDAVTINFTGHGTDDDVSGFWTIASTNFVDALIEVQGTAIQRILYCDDPVSQL
KCSQVAFDLDDGFYPISSRNLLSHEQPISFVTLPSFNDHSFVNITVSASFGGPSGANLIA
SDTTINGFSSFCVDTRQFTISLFYNVTNSYGYVPKSQDSNCPFTLQSVNDYLSFSKFCVS
TSLLASACTIDLFGYPEFGS----DVKFTSLYFQFTEGELITGTPKPFEGVTDVSFMTLD
VCTKYTIYGFKGEGIITLTNSSFLAGVYYTSDSGQLLAFKNVTSGAVYSVMPCSFSEQAA
YVDDDIVGVISSLSSSTFNSTRELPGFFYHSNDGSNCTEPVLVYSNIGVCKSGSIGYVPS
QSGQVKIVPTVTGNISIPTNFSMSIRTEYLQLYNTPVSVDCATYVCNGNSRCKQLLTQYT
AACKTIESALQLSARLESVEVNSMLTISEEALQLATISSFNGDGYNFTNVLGVSVYDPAS
RRVVQKRSFIEDLLFNKVVTNGLGTVDEDYKRCSNGRSVADLVCAQYYSGVMVLPGVVDA
EKLHMYSASLIGGMVLGAFTSAAALPFSYAVQARLNYLALQTDVLQRNQQLLAESFNSAI
GNITSAFESVKEAISQTSKGLNTVAHALTKVQEVVNSQGAALTQLTVQLQHNFQAISSSI
DDIYSRLDILSADVQVDRLITGRLSALNAFVAQTLTKYTEVQASRKLAQQKVNECVKSQS
QRYGFCGGDGEHIFSLVQAAPQGLLFLHTVLVPGDFVDVIAIAGLCVNDEIALTLREPGL
VLFTHELQNHTATEYFVSSRRMFEPRKPTVSDFVQIESCVVTYVNLTRDQLPDVIPDYID
VNKTLDEILASLPNRTGPSLPLDVFNATYFNLTGEIADLEQRSESLRNTTEELQSLIYNI
NNTLVDLEWLNRVETYIKWPWWVWLIIFIVLIFVVSLLVFCCISTGCCGCCGCCCACFSG
CCRGPRLQPYEVFEKVHVQ
>MF782686.1_2015_GII-a
MKSLTYFWLFLPVLSTLSLPQDVTRCSANTNFRRFFSKFNVQAPAVVVLGGYLPIGENQG
VN-STWYCAGQHPTASGVHGIFVSHIRGGHGFEIGISQEPFDPSGYQLYLHKATNGNTNA
TARLRICQFPSIKTLGPTANNDVTTGRNCLFNKAIPAHMSEHS--VVGITWDNDRVTVFS
DKIYYFYFKNDWSRVATKCYNSGGCAMQYVYEPTYYMLNVTSAGEDGISYQPCT-ANCIG
YSANVFATEPNGHIPEGFSFNNWFLLSNDSTLVHGKVVSNQPLLVNCLLAIPKIYGLGQF
FSFNQTIDGVCNGAAVQRAPEALRFNINDTSVILAEGSIVLHTALGTNFSFVCSNSSNPH
LATFAIPLGAIQVPYYCFLKVDTYNST-----VYKFLAVLPPTVREIVITKYGDVYVNGF
GYLHLGLLDAVTINFTGHGTDDDVSGFWTIASTNFVDALIEVQGTAIQRILYCDDPVSQL
KCSQVAFDLDDGFYPISSRNLLSHEQPISFVTLPSFNDHSFVNITVSASFGGPSGANLIA
SDTTINGFSSFCVDTRQFTISLFYNVTNSYGYVPKSQDSNCPFTLQSVNDYLSFSKFCVS
TSLLASACTIDLFGYPEFGS----DVKFTSLYFQFTEGELITGTPKPFEGVTDVSFMTLD
VCTKYTIYGFKGEGIITLTNSSFLAGVYYTSDSGQLLAFKNVTSGAVYSVMPCSFSEQAA
YVDDDIVGVISSLSSSTFNSTRELPGFFYHSNDGSNCTEPVLVYSNIGVCKSGSIGYVPS
QSGQVKIAPTVTGNISIPTNFSMSIRTEYLQLYNTPVSVDCATYVCNGNSRCKQLLTQYT
AACKTIESALQLSARLESVEVNSMLTISEEALQLATISSFNGDGYNFTNVLGVSVYDPAS
GRVVQKRSFIEDLLFNKVVTNGLGTVDEDYKRCSNGRSVADLVCAQYYSGVMVLPGVVDA
EKLHMYSASLIGGMVLGAFTSAAALPFSYAVQARLNYLALQTDVLQRNQQLLAESFNSAI
GNITSAFESVKEAISQTSKGLNTVAHALTKVQEVVNSQGAALTQLTVQLQHNFQAISSSI
DDIYSRLDILSADVQVDRLITGRLSALNAFVAQTLTKYTEVQASRKLAQQKVNECVKSQS
QRYGFCGGDGEHIFSLVQAAPQGLLFLHTVLVPGDFVDVIAIAGLCVNDEIALTLREPGL
VLFTHELQNHTATEYFVSSRRMFEPRKPTVSDFVQIESCVVTYVNLTRDQLPDVIPDYID
VNKTLDEILASLPNRTGPSLPLDVFNATYFNLTGEIADLEQRSESLRNTTEELQRLIYNI
NNTLVDLVWLNRVETYIKWPWWVWLIIFIVLIFVVSLLVFCCISTGCCGCCGCCCACFSG
CCRGPRLQPYEVFEKVHVQ
>MF807951.1_2017_GII-a
MKSLTYFWLLLPVLSTLSLPQDVTRCSANTNFRLFFSKFNVQAPAVVVLGGYLPIGENQG
VN-STWYCAGQHPTASGVHGIFVSHIRGGHGFEIGISQEPFDPSGYQLYLHKATNGYTNA
TARLRICQFPSIKTLGPTANNDVTTGRNCLFNKAIPAHMSEHS--VVGITWDNDRVTVFS
DKIYHFYFKNDWSRVATKCYNSGGCAMQYVYEPTYYMLNVTSAGEDGISYQPCT-ANCIG
YAANVFATEPNGHIPEGFSFNNWFLLSNDSTLVHGRVVSNQPLLVNCLLAIPKIYGLGQF
FSFNQRIDGVCNGAAVQRAPEALRFNINDTSVILAEGSIVLHTALGTNFSFVCSNSSDPH
SATFAIPLGATQVPYYCLLKVDTYNST-----VYKFLAVLPPTVREIVITKYGDVYVNGF
GYLQLGLLDAVTINFTGHGTDDDVSGFWTIASTNFVDALIEVQGTAIQRILYYDDPVSQL
KCSQVAFDLDDGFYPISSRNLLSHEQPISFVTTPSFNDHSFVNITVSASFGGYSGANLIA
SDTTINGFSSFCVDTRQFTISLFYNVTNSYGYVPKSQDSNCPFTLQSVNDYLSFSKFCVS
TSLLASACTIDLFGYPEFGS----GVKFTSLYFQFTKGELITGTPRPLQGVTDVSFMTLD
VCTKYTIYGFKGEGIITLTNSSFLAGVYYTSDSGQLLAFKNVTSGAVYSVTPCSFSEQAA
YVDDDIVGVISSLSSSTFNSTRELPGFFYHSNDGSNCTEPVLVYSNIGVCKSGSIGYVPS
HSGQVKIAPTVTGNISIPTNFSMSIRTKYLQLYNTPVSVDCATYVCNGNSRCKQLLTQYT
AACKTIESALQLSVRLESVEVNSMLTISEGALQLATISSFNGDGYNSTNVLGVSVYDPAS
GRVVQKRSFIEDLLFNKVVTNGLGTVDEDYKRCSNGRSVADLVCAQYYSGVMVLPGVVDA
EKLHMYSASLIGGMVLGGFTSAAALPFSYAVQARLNYLALQTDVLQRNQQMLAESFNSAI
GNITSAFESVKEAISQTSKGLNTVAHALTKVQEVVNSQGAALTQLTVQLQHNFQAISSSI
DDIYSRLDILSADVQVDRLITGRLSALNAFVAQTLTKYTEVQASRKLAQQKVNECVKSQS
QRYGFCGGDGEHIFSLVQAAPQGLLFLHTVLVPGDFVNVIAIAGLCVNDEIALTLREPGS
VLFTHELQD-TATEYFVSSRRMYEPRKPTVGDFVQIESCVVTYVNLTRDQLPEVIPDYID
VNKTLDEILAPLPNRTGPSLSLDVFNATYLNLTGEIADLEQRSESLRNTTEELRSLIYNI
NNTLVDLELLNRVETYIKWPWWVWLIIFIVLIFVVSLLVFCCISTGCCGCCGCCCACFSG
CCRGPRLQPYEVFEKVHVQ
>MG546687.1_2015_GII-a
MRSLTYFWLFLPVLSTLSLPQDVTRCSANTNFRRFFSKFNVQAPAVVVLGGYLPIGENQG
VN-STWYCAGQHPTASGVHGIFVSHIRGGHGFEIGISQEPFDPSGYQLYLHKATNGNTNA
TARLRICQFPSIKTLGPTANNDVTTGRNCLFNKAIPAHMSEHS--VVGITWDNDRVTVFS
DKIYYFYFKNDWSRVATKCYNSGGCAMQYVYEPTYYMLNVTSAGEDGISYQPCT-ANCIG
YSANVFATEPNGHIPEGFSFNNWFLLSNDSTLVHGKVVSNQPLLVNCLLAIPKIYGLGQF
FSFNQTIDGVCNGAAVQRAPEALRFNINDTSVILAEGSIVLHTALGTNFSFVCSNSSNPH
SATFAIPLGATQVPYYCFLKVDTYNST-----VYKFLAVLPPTIREIVITKYGDVYVNGF
GYLHLGLLDAVTINFTGHGTDDDVSGFWTIASTNFVDALIEVQGTAIQRILYCDDPVSQL
KCSQVAFDLDDGFYPISSRNLLSHEQPISFVTLPSFNDHSFVNITVSASFGGLSGANLIA
SDTTINGLSSLCVDTRQFTISLFYNVTNSYGYVSKSQDSNCPFTLQSVNDYLSFSKFCVS
TSLLASACTIDLFGYPEFGS----GVKFTSLYFQFTKGELITGTPKPLEGVTDVSFMTLD
VCTKYTIYGFKGEGVITLINSSFLAGVYYTSDSGQLLAFKNVTSGAVYSVTPCSFSEQAA
YVDDDIVGVISSLSNSTFNSTRELPGFFYHSNDGSNCTEPVLVYSNIGVCKSGSIGYVPS
QSGQVKIAPMVTGNISIPTNFSMSIRTEYLQLYNTPVSVDCATYVCNGNSRCKQLLTQYT
AACKTIESALQLSARLESVEVNSMLTISEEALQLATISSFNGDGYNFTNVLGDSVYVPAS
DRVVQKRSFIEDLLFNKVVTNGLGTVDEDYKRCSNGRSVADLVCAQYYSGVMVLPGVVDA
EKLHMYSASLIGGMVLGGFTSAAALPFSYAVQARLNYLALQTDVLQRNQQLLAESFNSAI
GNITSAFESVKEAISQTSKGLNTVAHALTKVQEVVNSQGAALTQLTVQLQHNFQAISSSI
DDIYSRLDILSADVQVDRLITGRLSALNAFVAQTLTKYTEVQASRKLAQQKVNECVKSQS
QRYGFCGGDGEHIFSLVQAAPQGLLFLHTVLVPGDFVDVIAIAGLCVNDEIALTLREPGL
VLFTHELQNHTATEYFVSSRRMFEPRKPTVSDFVQIESCVVTYVNLTRDQLPDVIPDYID
VNKTLDEILASLPNRTGPSLPLDVFNATYLNLTGEIADLEQRSESLRNTTEELQSLIYNI
NNTLVDLEWLNRVETYIKWPWWVWLIIFIVLIFVVSLLVFCCISTGCCGCCGCCCACFSG
CCRGPRLQPYEVFEKVHVQ
>MG546688.1_2016_GII-a
MRSLTYFWLFLPVLSTLSLPQDVTRCSANTNFRRFFSKFNVQAPAVVVLGGYLPIGENQG
VN-STWYCAGQHPTASGVHGIFLSHIRGGHGFEIGISQEPFDPSGYQLYLHKATNGNTNA
TARLRICQFPSIKTLGPTADNDVTTGRNCLFNKAIPAHMSEHS--VVGITWDNDRVTVFS
DKIYHFYFKNDWSRVATKCYNSGGCAMQYVYEPTYYMLNVTSAGEDGISYQPCT-ANCIG
YAANVFATEPNGHIPEGFSFNNWFLLSNDSTLVHGKVVSNQPLLVNCLLAMPKIYGLGQF
FSFNQTIDGVCNGAAVQRAPEALRFNINDTSVILAEGSIVLHTALGTNLSFVCSNSSDPH
LATFTIPLGVTQVPYYCFLKVDTYNST-----VYKFLAVLPPTVREIVITKYGDVYVNGF
GYLHLGLLDAVTINFTGHGTDDDVSGFWTIASTNFVDALIEVQGTAIQRILYCDDPVSQL
KCSQVAFDLDDGFYPISSRNLLSHEQPISFVTPPSFNDHSFVNITVSASFGGHSGANLIA
SDTTINGFSSFCVDTRQFTISLFYNVTNSYGYVSKSQDSNCPFTLQSVNDYLSFSKFCVS
TSLLASACTIDLFGYPDFGS----GVKFTSLYFQFTKGELITGTPKPLEGVTDVSFMTLD
VCTKYTIYGFKGEGIITLTNSSFLAGVYYTSDSGQLLAFKNVTSGAVYSVTPCSFSEQAA
YVDDDIVGVISSLSSSTFNSTRELPGFFYHSNDGSNCTEPVLVYSNIGVCKSGSIGYVPS
QSGQVKIAPTVTGNISIPTNFSMSIRTEYLQLYNTPVSVDCATYVCNGNSRCKQLLTQYT
AACKTIESALQLSARLESVEVNSMLTISEEALQLATISSFNGDGYNFTNVLGVSVYDPAS
GRVVQKRSFIEDLLFNKVVTNGLGTVDEDYKRCSNGRSVADLVCAQYYSGVMVLPGVVDA
EKLHMYSASLIGGMVLGGFTSAAALPFSYAVQARLNYLALQTDVLQRNQQLLAESFNSAI
GNITSAFESVKEAISQTSKGLNTVAHALTKVQEVVNSQGAALTQLTVQLQHNFQAISSSI
DDIYSRLDILSADVQVDRLITGRLSALNAFVAQTLTKYTEVQASRKLAQQKVNECVKSQS
QRYGFCGGDGEHIFSLVQAAPQGLLFLHTVLVPGDFVDVIAIAGLCVNDEIALTLREPGL
VLFTHELQNHTATEYFVSSRRMFEPRKPTVSDFVQIESCVVTYVNLTRDQLPDVIPDYID
VNKTLDEILASLPNRTGPSLPLDVFNATYLNLTGEIADLEQRSESLRNTTEELQSLIYNI
NNTLVDLEWLNRVETYIKWPWWVWLIIFIVLIFVVSLLVFCCISTGCCGCCGCCCACFSG
CCRGPRLQPYEVFEKVHVQ
>MG546690.1_2016_GII-a
MRSLTYFWLFLPVLSTLSLPQDVTRCSANTNFRRFFSKFNVQAPAVVVLGGYLPIGENQG
VN-STWYCAGQHPTASGVHGIFLSHIRGGHGFEIGISQEPFDPSGYQLYLHKATNGNTNA
TARLRICQFPSIKTLGPTADNDVTTGRNCLFNKAIPAHMSEHS--VVGITWDNDRVTVFS
DKIYHFYFKNDWSRVATKCYNSGGCAMQYVYEPTYYMLNVTSAGEDGISYQPCI-ANCIG
YAANVFATEPNGHIPEGFSFNNWFLLSNDSTLVHGKVVSNQPLLVNCLLAMPKIYGLGQF
FSFNQTIDGVCNGAAVQRAPEALRFNINDTSVILAEGSIVLHTALGTNLSFVCSNSSDPH
LATFTIPLGVTQVPYYCFLKVDTYNST-----VYKFLAVLPPTVREIVITKYGDVYVNGF
GYLHLGLLDAVTINFTGHGTDDDVSGFWTIASTNFVDALIEVQGTAIQRILYCDDPVSQL
KCSQVAFDLDDGFYPISSRNLLSHEQPISFVTPPSFNDHSFVNITVSAFFGGHSGANLIA
SDTTINGFSSFCVDTRQFTISLFYNVTNSYGYVSKSQDSNCPFTLQSVNDYLSFSKFCVS
TSLLASACTIDLFGYPDFGS----GVKFTSLYFQFTKGELITGTPKPLEGVTDVSFMTLD
VCTKYTIYGFKGEGIITLTNSSFLAGVYYTSDSGQLLAFKNVTSGAVYSVTPCSFSEQAA
YVDDDIVGVISSLSSSTFNSTRELPGFFYHSNDGSNCTEPVLVYSNIGVCKSGSIGYVPS
QSGQVKIAPTVTGNISIPTNFSMSIRTEYLQLYNTPVSVDCATYVCNGNSRCKQLLTQYT
AACKTIESALQLSARLESVEVNSMLTISEEALQLATISSFNGDGYNFTNVLGVSVYDPAS
GRVVQKRSFIEDLLFNKVVTNGLGTVDEDYKRCSNGRSVADLVCAQYYSGVMVLPGVVDA
EKLHMYSASLIGGMVLGGFTSAAALPFSYAVQARLNYLALQTDVLQRNQQLLAESFNSAI
GNITSAFESVKEAISQTSKGLNTVAHALTKVQEVVNSQGAALTQLTVQLQHNFQAISSSI
DDIYSRLDILSADVQVDRLITGRLSALNAFVAQTLTKYTEVQASRKLAQQKVNECVKSQS
QRYGFCGGDGEHIFSLVQAAPQGLLFLHTVLVPGDFVDVIAIAGLCVNDEIALTLREPGL
VLFTHELQNHTATEYFVSSRRMFEPRKPTVSDFVQIESCVVTYVNLTRDQLPDVIPDYID
VNKTLDEILASLPNRTGPSLPLDVFNATYLNLTGEIADLEQRSESLRNTTEELQSLIYNI
NNTLVDLEWLNRVETYIKWPWWVWLIIFIVLIFVVSLLVFCCISTGCCGCCGCCCACFSG
CCRGPRLQPYEVFEKVHVQ
>MG837011.1_2012_GII-a
MKSLTYFWLFLPVLSTLSLPQDVTRCSANTNFRRFFSKFNVQAPAVVVLGGYLPIGENQG
VN-STWYCAGQHPTASGVHGIFVSHIRGGHGFEIGISQEPFDPSGYQLYLHKATNGNTNA
TARLRICQFPSIKTLGPTANNDVTTGRNCLFNKAIPAHMSEHS--VVGITWDNDRVTVFS
DKIYYFYFKNDWSRVATKCYNSGGCAMQYVYEPTYYMLNVTSAGEDGISYQPCT-ANCIG
YAANVFATQPNGHIPEGFSFNNWFLLSNDSTLVHGKVVSNQPLLVNCLLAIPKIYGLGQF
FSFNQTIDGVCNGAAVQRAPEALRFNINDTSVILAEGSIVLHTALGTNFSFVCSNSSDPH
LATFAIPLGATQVPYYCFLKVDTYNST-----VYKFLAVLPPTVREIVITKYGDVYVNGF
GYLHLGLLDAVTINFTGHGTDDDVSGFWTIASTNFVDALIEVQGTAIQRILYCDDPVSQL
KCSQVAFDLDDGFYPISSRNLLSHEQPISFVTLPSFNDHSFVNITVSASFGGHSGANLIA
SDTTINGFSSFCVDTRQFTISLFYNVTNSYGYVYKSQDSNCPFTLQSVNDYLSFSKFCVS
TSLLASACTIDLFGYPDFGS----GVKFTSLYFQFTKGELITGTPKPLESVTDVSFMTLD
VCTKYTIYGFKGEGVITLTNSSFLAGVYYTSDSGQLLAFKNVTSGAVYSVTPCSFSEQAA
YVDDDIVGVISSLSNSTFNSTRELPGFFYHSNDGSNCTEPVLVYSNIGVCKSGSIGYVPS
QSGQVKIAPTVTGNISIPTNFSMSIRTEYLQLYNTPVSVDCATYVCNGNSRCKQLLTQYT
AACKTIESALQLSARLESVEVNSMLTISEEALQLATISSFNGDGYNFTNVLGVSVYDSAS
GRVVQKRSFIEDLLFNKVVTNGLGTVDEDYKRCSNGRSVADLVCAQYYSGVMVLPGVVDA
EKLHMYSASLIGGMVLGGFTSAAALPFSYAVQARLNYLALQTDVLQRNQQLLAESFNSAI
GNITSAFESVKEAISQTSKGLNTVAHALTKVQEVVNSQGAALTQLTVQLQHNFQAISSSI
DDIYSRLDILSADVQVDRLITGRLSALNAFVAQTLTKYTEVQASRKLAQQKVNECVKSQS
QRYGFCGGDGEHIFSLVQAAPQGLLFLHTVLVPGDFVDVIAIAGLCVNDEIALTLREPGL
VLFTHELQNHTATEYFVSSRRMFEPRKPTVSDFVQIESCVVTYVNLTRDQLPDVIPDYID
VNKTLDEILASLPNRTGPSLPLDVFNATYLNLTGEIADLEQRSESLRNTTEELQSLIYNI
NNTLVDLEWLNRVETYIKWPWWVWLIIFIVLIFVVSLLVFCCISTGCCGCCGCCCACFSG
CCRGPRLQPYEVFEKVHVQ
>MH056658.1_2014_GII-a
MKSLTYFWLFLPVLSTLSLPQDVTRCSANTNFRRFFSKFNVQAPAVVVLGGYLPIGENQG
VN-STWYCAGQHPTASGVHGIFVSHIRGGHGFEIGISQEPFDPSGYQLYLHKATNGNTNA
TARLRICQFPSIKTLGPTANNDVTTGRNCLFNKAIPAHMSEHS--VVGITWDNDRVTVFS
DKIYYFYFKNDWSRVATKCYNSGGCAMQYVYEPTYYILNVTSAGEDGISYQPCT-ANCIG
YAANVFATEPNGHIPEGFSFNDWFLLSNDSTLVHGKVVSNQPLLVNCLLAIPKIYGLGQF
FSFNQTIDGVCNGAAVQRAPEALRFNINDISVILAEGSIVLHTALGTNFSFVCSNSSNPH
LATFAIPLGATQVPYYCFFKVDTYNST-----VYKFLAVSPPTVREIVITKYGDVYVNGF
GYLHLGLLDAVTINFTGHGTDDDVSGFWTIASTNFVDALIEVQGTTIQRILYCDDPVSQL
KCSQVAFDLDDGFYTISSRNLLSHEQPISFVTLPSFNDHSFVNITVSASFGGHSGANLIA
SDTTINGFSSFCVDTRQFTISLFYNVTNSYGYVSKSQDSNCPFTLQSVNDYLSFSKFCVS
TSLLASACTIDLFGYPEFGS----GVKFTSLYFQFTKGELITGTPKPLEGVTDVSFMTLD
VCTKYTIYGFKGEGIITLTNSSFLAGVYYTSDSGQLLAFKNVTSGAVYSVTPCSFSEQAA
YVDDDIVGVISSLSSSTFNSTRELPGFFYHSNDGSNCTEPVLVYSNIGVCKSGSIGYVPS
QSGQVKIPPTVTGNISIPTNFSMSIRTEYLQLYNTPVSVDCATYVCNGNSRCKQLLTHYT
AACKTIESALQLSARLESVEVNSMLTISDEALQLATISSFNGDGYNFTNVLGVSVYDPAS
GRVVQKRSFIEDLLFNKVVTNGLGTVDEDYKRCSNGRSVADLVCAQYYSGVMVLPGVVDA
EKLHMYSASLTGGMVLGGFTSAAALPFSDAVQARLNYLALQTDVLQRNQQLLAESFNSAI
GNITSAFESVKEAISQTSKGLNTVAHALTKVQEVVNSQGAALTQLTVQLQHNFQAISSSI
DDIYSRLDILSADAQVDRLITGRLSALNAFVAQTLTKYTEVQASRKLAQQKVNECVKSQS
QRYGFCGGDGEHIFSLVQAAPQGLLFLHTVLVPSDFVDVIAIAGLCVNDENALTLREPGL
VLFTHELQNHTATEYFVSSRRMFEPRKPTVSDFVQIESCVVTYVNLTRDQLPDVIPDYID
VNKTLYEILASLPNRAGPSLPLDVFNATYLNLTGEIADLEQRSESLRNTTEELQSLIYNI
NNTLVDLEWLNRVETYIKWPWWVWLIIFIVLIFVVSLLVFCCISTGCCGCCGCCCACFSG
CCRGPRLQPYEVFEKVHVQ
>MH061342.1_2018_GII-a
MKSLTYFWLFLPVLSTLSLPQDVTRCSAKTNFRRFFSKFNVQAPAVVVLGGYLPIGENQG
VN-STWYCAGQHPTASGVHGIFISHIRGGHGFEIGISQEPFDPSGYQLYLHKATNGNTNA
TARLRICQFPSIKTLGPTANNDVTTGRNCLFNKAIPAHMSEHS--VVGITWDNDRVTVFS
DKIYYFYFKNDWSRVATKCYNSGGCAMQYVYEPTYYTLNVTSAGEDGISYQPCT-ANCIG
YAANVFATEPNGHIPEGFSFNNWFLLSNDSTLVHGKVASNQPLLVNCLLAIPKIYGLGQF
FSFNKTIDGVCNGAAVQRAPEALRFNINDTSVILAEGSIVLHTALGTNFSFVCGNSSDPH
LATFAIPLGATQVPYYCFLKVDTYNST-----VYKFLAVLPPTVREIVITKYGDVYVNGF
GYLHLGLLDAVTINFTGHGTDDDVSGFWTIASTNFVDALIEVQGTAIQRILYCDDPVSQL
KCSQLAFALDDGFYPISSRNLLSHEQPTSFVTLPSFNDHSFVNITVSASFGGHSGANLIA
SDTTINGFSSFCVDTRQFTISLFYNVTNSYGYVSNSQDSNCPFTLQSVNDYLSFSKFCVS
TSLLASACTIDLFGYPEFGS----VVKFTSLYFQFTKGELITGTPKPLEGVTDVSFMTLD
VCTKYTIYGFKGEGIITLTNSSFLAGVYYTSDSGQLLAFKNVTSGAVYSVTPCSFSEQAA
YVDDDIVGVISSLSNSTFNSTRELPGFFYHSNDGSNCTEPVLVYSNIGVCKSGSIGYVPS
QSGQVKIVPTVTGNISIPTNFSMSIRTEYLQLYNTPVSVDCATYVCNGNSRCKQLLTQYT
AACKTIESALQLSARLESVEVNSMLTISEEALQLATISSFNGDGYNFTNVLGVSVYDPAI
GRVVQKRSFIEDLLFNKVVTNGLGTVDEDYKRCSNGRSVADLVCAQYYSGVMVLPGVVDA
EKLHMYSASLIGGMVLGGFTSAAALPFSYAVQARLNYLALQTDVLQRNQQLLAESFNSAI
GNITSAFESVKEAISHTSKGLNTVAHALTKVQEVVNSQGAALTQLTVQLQHNFQAISSSI
DDIYSRLDILSADVQVDRLITGRLSALNAFVAQTLTKYTEVQASRKLAQQKVNECVKSQS
QRYGFCGGDGEHIFSLVQAAPQGLLFLHTVLVPGDFVDVIAIAGLCVNDEIALTLREPGL
VLFTHELQNHTATEYFVSSRRMFEPRKPTVSDFVQIESCVVTYVNLTRDQLPDVIPDYID
VNKTLDEILASLPNRTGPSLPLDVFNATYLNLTGEIADLEQRSESLRNTTEELQSLIYNI
NNTLVDLEWLNRVETYIKWPWWVWLIIFIVLIFVVSLLVFCCISTGCCGCCGCCCACFSG
CCRGPRLQPYEVFEKVHVQ
>MH107321.1_2013_GII-a
MKSLTYFWLFLPVLSTLSLPQDVTRCAANTNFRRFFSKFNVRAPAVVVLGGYLPIGENQG
VN-STWYCAGQHPTASGVHGIFVSHIRGGHGFEIGISQEPFDPSGYQLYLHKATNGNTNA
TARLRICQFPSIKTLGPTANNDVTTGRNCLFNKAIPAHMSEHS--VVGITWDNDRVTVFS
DKIYYFYFKNDWSRVATKCYNSGGCAMQYVYEPTYYMLNVTSAGEDGISYQPCTXPNCIG
YAANVFATEPNGHIPEGFSFNNWFLLSNDSTLVHGKVVSNQPLLVNCLLAIPKIYGLGQF
FSFNQTIDGVCNGAAVQRAPEALRFNINDTSVILSEGSIVLHTALGTNFSFVCSNSSNPH
LATFAIPLGATQVPYYCFLKVDTYNST-----VYKFLAVLPPTGREIVITKYGDVYVNGF
GYLHLGLLDAVTINFTGHGTDDDVSGFWTIASTNFVDALIEVQGTAIQRILYCDDPVSQL
KCSQVAFDLDDGFYPISSRNLLSHEQPISFVTLPSFNDHSFVNITVSASFGGHSGANLIA
SDTTINGFSSFCVDTRQFTISLFYNVTNSYGYVSKSQDSNCPFTLQSVNDYLSFSKFCVS
TSLLASACTIDLFGYPEFGS----GVKFTSLYFQFTKGELITGTPKPLEGVTDVSFMTLD
VCTEYTIYGFKGEGIITLTNSSFLAGVYYTSDSGQLLAFKNVTSGAVYSVTPCSFSEQAA
YVDDDIVGVISSLSSSTFNSTRELPGFFYHSNDGSNCTEPVLVYSNIGVCKSGSIGYVPS
QSGQVKIAPTVTGNISIPTNFSMSIRTEYLQLYNTPVSVDCATYVCNGNSRCKQLLTQYT
AACKTIESALQLSARLESVEVNSMLTISEEALQLATISSFNGDGYNFTNVLGVSVYDPAS
GRVVQKRSFIEDLLFNKVVTNGLGTVDEDYKRCSNGRSVADLVCAQYYSGVMVLPGVVDA
EKLHMYSASLIGGMVLGGFTSAAALPFSYAVQARLNYLALQTDVLQRNQQLLAESFNSAI
GNITSAFESVKEAISQTSKGLNTVAHALTKVQEVVNSQGAALTQLTVQLQHNFQAISSSI
DDIYSRLDILSADVQVDRLITGRLSALNAFVAQTLTKYTEVQASRKLAQQKVNECVKSQS
QRYGFCGGDGEHIFSLVQAAPQGLLFLHTVLVPGDFVDVIAIAGLCVNDEIALTLREPGL
VLFTHELQNHTATEYFVSSRRMFEPRKPTVSDFVQIESCVVTYVNLTRDQLPDVIPDYID
VNKTLDEILASLPNRTGPSLPLDVFNATYLNLTGEIADLEQRSESLRNTTEELQSLIYNI
NNTLVDLEWLNRVETYIKWPWWVWLIIFIVLIFVVSLLVFCCISTGCCGCCGCCCACFSG
CCRGPRLQPYEVFEKVHVQ
>MH107322.1_2012_GII-a
MKSLTYFWLFLPVLSTLSLPQDVTRCSANTNFRRFFSKFNVQAPAVVVLGGYLPIGENQG
VN-STWYCAGQHPTASGVHGIFVSHIRGGHGFEIGISQEPFDPSGYQLYLHKATNGNTNA
TARLRICQFPSIKTLGPTANNDVTTGRNCLFNKAIPAHMSEHS--VVGITWDNDRVTVFS
DKIYHFYFKNDWSRVATKCYNSGGCAMQYVYEPTYYMLNVTSAGEDGISYQPCT-ANCIG
YAANVFATEPNGHIPEGFSFNNWFLLSNDSTLVHGKVVSNQPLLVNCLLAIPKIYGLGQF
FSFNQTMDGVCNGASAQRAPEALRFNINDTSVILAEGSIVLHTALGTNLSFVCSNSSDPH
SATFAIPLGATQVPYYCFLKVDTYNST-----VYKFLAVLPPTVREIVITKYGDVYVNGF
GYLHLGLLDAVTINFTGHGTDDDVSGFWTIASTKFVDALIEVQGTAIQRILYCDDPVSQL
KCSQVAFDLDDGFYPISSRNLLSHEQPISFVTLPSFNDHSFVNITVSASFGGYSGANLIA
SDTTINGFSSFCVDTRQFTISLFYNVTNSYGYVSKSQDSNCPFTLQSVNDYLSFSKFCVS
TSLLASACTIDLFGYPEFGS----GVKFTSLYFQFTKGALITGTPKPLEGVTDVSFMTLD
VCTKYTIYGFKGEGIITLTNSSFLAGVYYTSDSGQLLAFKNVTSGAVYSVTPCSFSEQAA
YVDDDIVGVISSLSSSTFNSTRELPGFFYHSNDGSNCTEPVLVYSNIGVCKSGSIGYVPS
QSGQVKIAPTVTGNISIPTNFSMSIRTEYLQLYNTPVSVDCATYVCNGNSRCKQLLTQYT
AACKTIESALQLSARLESVEVNSMLTISEEALQLATISSFNGDGYNFTNVLGVSVYDPAS
GRVVQKRSFIEDLLFNKVVTNGLGTVDEDYKRCSNGRSVADLVCAQYYSGVMVLPGVVDA
EKLHMYSASLIGGMVLGGFTAAAALPFSYAVQARLNYLALQTDVLQRNQQLLAESFNSAI
GNITSAFESVKEAISQTSKGLNTVAHALTKVQEVVNSQGAALTQLTVQLQHNFQAISSSI
DDVYSRLDILSADVQVDRLITGRLSALNAFVAQTLTKYTEVQASRKLAQQKVNECVKSQS
QRYGFCGGDGEHIFSLVQAAPQGLLFLHTVLVPGDFADVIAIAGLCVNDEIALTLREPGL
VLFTHELQNHTATEYFVSSRRMFEPRKPTVSDFVQIESCVVTYVNLTRDQLPDVIPDYID
VNKTLDEILASLPNRTGPSLPLDVFNATYLNLTGEIADLEQRSESLRNTTEELQILIYNI
NNTLVDLEWLNRVETYIKWPWWVWLIIFIVLIFVVSLLVFCCISTGCCGCCGCCGACFSG
CCRGPRLQPYEAFEKVHVQ
>MH117940.1_2016_GII-a
MKSLTYFWLFLPVLSTLSLPQDVTRCSANTNFRRFFSKFNVQAPAVVVLGGYLPIGENQG
VN-STWYCAGQHPTASGVHGIFVSHIRGGHGFEIGISQEPFDPSGYQLYLHKATNGNTNA
TARLRICQFPSIKTLGPTANNDVTTGRNCLFNKAIPAHMSEHS--VVGITWDNDRVTVFS
DKIYYFYFKNDWSRVATKCYNSGGCAMQYVYEPTYYMLNVTSAGEDGISYQPCT-ANCIG
YAANVFATEPNGHIPEGFSFNNWFLLSNDSTLVHGKVVSNQPLLVNCLLAIPKIYGLGQF
FSFNQTIDGVCNGAAVQRAPEALRFNINDTSVILAEGSIVLHTALRTNFSFVCSNSSNPH
LATFAIPLGATQVPYYCFLKVDTYNST-----VYKFLAVLPPTVREIVITKYGDVYVNGF
GYLHLGLLDAVTINFTGHGTDDDVSGFWTIASTNFVDALIEVQGTAIQRILYCDDPVSQL
KCSQVAFDLGDGFYPISSRNLLSHEQPISFVTLPSFNDHSFVNITVSASFGGHSGANLIA
SDTTINGFSSFCVDTRQFTISLFYNVTNSYGYVSKSQDSNCPFTLQSVNDYLSFSKFCVS
TSLLASACTIDLFGYPEFGS----GVKFTSLYFQFTKGELITGTPKPLEGVTDVSFMTLD
VCTKYTIYGFKGEGIITLINSSFLAGVYYTSDSGQLLAFKNVTSGAVYSVTPCSFSEQAA
YVDDDIVGVISSLSSSTFNSTRELPGFFYHSNDGSNCTEPVLVYSNIGVCKSGSIGYVPS
QSGQVKIAPTVTGNISIPTNFSMSIRTEYLQLYNTPVSVDCATYVCNGNSRCKQLLTQYT
AACKTIESALQLSARLESVEVNSMLTISEEALQLATISSFNGDGYNFTNVLGVSVYDPAS
GRVVQRRSFIEDLLFNKVVTNGLGTVDEDYKRCSNGRSVADLVCAQYYSGVMVLPGVVDA
EKLHMYSASLIGGMVLGGFTSAAALPFSYAVQARLNYLALQTDVLQRNQQLLAESFNSAI
GNITSAFESVKEAISQTSKGLNTVAQALTKVQEVVNSQGAALTQLTVQLQHNFQAISSSI
DDIYSRLDILSADVQVDRLITGRLSALNAFVSQTLTKYTEVQASRKLAQQKVNECVKSQS
QRYGFCGGDGEHIFSLVQAAPQGLLFLHTVLVPGDFVDVIAIAGLCVNDEIALTLREPGL
VLFTHELQNHTATEYFVSSRRMFEPRKPTVSDFVQIESCVVTYVNLTRDQLPDVIPDYID
VNKTLDEILASLPNRTGPSLPLDVFNATYLNLTGEIADLEQRSESLRNTTEELKSLIYNI
NNTRVDLEWLNRVETYIKWPWWVWLIIFIVLIFVVSLLVFCCISTGCCGCCGCCCACFSG
CCRGPRLQPYEVFEKVHVQ
>MK288006.1_2011_GII-a
MKSLTYFWLFLPVLSTLSLPQDVTRCSANTNFRRFFSKFNVQAPAVVVLGGYLPIGENQG
VN-STWYCAGQHPTASGVHGIFLSHIRGGHGFEIGISQEPFDPSGYQLYLHKATNGNTNA
TARLRICQFPSIKTLGPTADNDVTTGRNCLFNKAIPAHMSEHS--VVGITWDNDRVTVFS
DKIYHFYFKNDWSRVATKCYNSGGCAMQYVYEPTYYMLNVTSAGEDGISYQPCT-ANCIG
YAANVFATEPNGHIPEGFSFNNWFLLSNDSTLVHGKVVSNQPLLVNCLLAMPKIYGLGQF
FSFNQTIDGVCNGAAVQRAPEALRFNINDTSVILAEGSIVFHTALGTNFSFVCSNSSDPH
LATFAIPLGATQVPYYCFLKVDTYNST-----VYKFLAVLPPTVREIVITKYGDVYVNGF
GYLHLGLLDAVTINFTGHGTDDDVSGFWTIASTNFVDALIEVQGTAIQRILYCDDPVSQL
KCSQVAFDLDDGFYPISSTNLLSHEQPTSFVTLPSFNDHSFVNITVSAAFGGHSGANLIA
SDTTINGFSSFCVDTRQFTISLFYNVTNSYGYVSKSQDSNCPFTLQSVNDYLSFSKFCVS
TSLLASACTIDLFGYPEFGS----GVKFTSLYFQFTKGELITGTPKPLEGVTDVSFMTLD
VCTEYTIYGFKGEGIITLTNSSFLAGVYYTSDSGQLLAFKNVTSGAVYSVTPCSFSEQAA
YVDDDIVGVISSLSSSTFNSTRELPGFFYHSNDGSNCTEPVLVYSNIGVCKSGSIGYVPS
QSGQVKIAPTVTGNISIPTNFSMSIRTEYLQLYNTPVSVDCATYVCNGNSRCKQLLTQYT
AACKTIESALQLSARLESAEVNSMLTISEEALQLATISSFNGDGYNFTNVLGVSVYDPAS
GRVVQKRSFIEDLLFNKVVTNGLGTVDEDYKRCSNGRSVADLVCAQYYSGVMVLPGVVDA
EKLHMYSASLIGGMVLGGFTAAAALPFSYAVQARLNYLALQTDVLQRNQQLLAESFNSAI
GNITSAFESVKEAISQTSKGLNTVAHALTKVQEVVNSQGAALTQLTVQLQHNFQAISSSI
DDIYSRLDILSADVQVDRLITGRLSALNAFVAQTLTKYTEVQASRKLAQQKVNECVKSQS
QRYGFCGGDGEHIFSLVQAAPQGLLFLHTVLVPGGFVNVIAIAGLCVNDEIALTLREPGL
VLFTHELQD-TATEYFVSSRRMYEPRKPTVGDFVQIESCVVTYVNLTRDQLPEVIPDYID
VNKTLDDILASLPNRTGPSLSLDVFNATYLNLTGEIADLEQRSESLRNTTEELQSLIYNI
NNTLVDLEWLNRVETYIKWPWWVWLIIFIVLIFVVSLLVFCCISTGCCGCCGCCGACFSG
CCRGPRLQPYEAFEKVHVQ
>LC063810.1_2014_Japan_GII-a
MKSLTYFWLFLPVLSTLSLPQDVTRCSANTNFRRFFSKFNVQAPAVVVLGGYLPIGENQG
VN-STWYCAGQHPTASGVHGIFVSHIRGGHGFEIGISQEPFDPSGYQLYLYKATNGNTNA
TARLRICQFPSIKTLGPTANNDVTTGRNCLFNKAIPAHMSEHS--VVGITWDNDRVTVFS
DKIYYFYFKNDWSRVATKCYNSGGCAMQYVYEPTYYMLNVTSAGEDGISYQPCT-ANCIG
YAANVFATEPNGHIPEGFSFNNWFLLSNDSTLVHGKVVSNQPLLVNCLLAIPKIYGLGQF
FSFNQTIDGVCNGAAVQRAPEALRFNINDTSVILAEGSIVLHTALGTNFSFVCSNSSNPH
LATFATPLGATQVPYYCFLKVDTYNST-----VYKFLAVLPPTVREIVITKYGDVYVNGF
GYLHLGLLDAVTINFTGHGTDDDVSGFWTIASTNFVDALIEVQGTAIQRILYCDDPVSQL
KCSQVAFDLDDGFYPISSRNLLSHEQPISFVTLPSFNDHSFVNITVSASFGGHSGANLIA
SDTTINGFSSFCVDTRQFTISLFYNVTNSYGYVSKSQDSNCPFTLQSVNDYLSFSKFCVS
TSLLASACTIDLFGYPEFGS----GVKFTSLYFQFTKGELITGTPKPLEGVTDVSFMTLD
VCTKYTIYGFKGEGIITLTNSSFLAGVYYTSDSGQLLAFKNVTSGAVYSVTPCSFSEQAA
YVDDDIVGVISSLSSSTFNSTRELPGFFYHSNDGSNCTEPVLVYSNIGVCKSGSIGYVPS
QSGQVKIAPTVTGNISIPTNFSMSIRTEYLQLYNTPVSVDCATYVCNGNSRCKQLLTQYT
AACKTIESALQLSARLESVEVNSMLTISEEALQLATISSFNGDGYNFTNVLGVSVYDPAS
GRVVQKRSFIEDLLFNKVVTNGLGTVDEDYKRCSNGRSVADLVCAQYYSGVMVLPGVVDA
EKLHMYSASLIGGMVLGGFTSAAALPFSYAVQARLNYLALQTDVLQRNQQLLAESFNSAI
GNITSAFESVKEAISQTSKGLNTVAHALTKVQEVVNSQGAALTQLTVQLQHNFQAISSSI
DDIYSRLDILSADVQVDRLITGRLSALNAFVAQTLTKYTEVQASRKLAQQKVNECVKSQS
QRYGFCGGDGEHIFSLVQAAPQGLLFLHTVLVPSDFVDVIAIAGLCVNDEIALTLREPGL
VLFTHELQNHTATEYFVSSRRMFEPRKPTVSDFVQIESCVVTYVNLTRDQLPDVIPDYID
VNKTLDEILASLPNRTGPSLPLDVFNATYLNLTGEIADLEQRSESLRNTTEELQSLIYNI
NNTLVDLEWLNRVETYIKWPWWVWLIIFIVLIFVVSLLVFCCISTGCCGCCGCCCACFSG
CCRGPRLQPYEVFEKVHVQ
>LC063811.1_2014_Japan_GII-a
MKSLTYFWLFLPVLSTLSLPQDVTRCSANTNFRRFFSKFNVQAPAVVVLGGYLPIGENQG
VN-STWYCAGQHPTASGVHGIFVSHIRGGHGFEIGISQEPFDPSGYQLYLHKATNGNTNA
TARLRICQFPSIKTLGPTANNDVTTGRNCLFNKAIPAHMSEHS--VVGITWDNDRVTVFS
DKIYYFYFKNDWSRVATKCYNSGGCAMQYVYEPTYYMLNVTSAGEDGISYQPCT-ANCIG
YAANVFATEPNGHIPEGFSFNNWFLLSNDSTLVHGKVVSNQPLLVNCLLAIPKIYGLGQF
FSFNQTIDGVCNGAAVQRAPEALRFNINDTSVILAEGSIVLHTALGTNFSFVCSNSSNPH
LATFAIPLGATQVPYYCFFKVDTYNST-----VYKFLAVLPPTVREIVITKYGDVYVNGF
GYLHLGLLDAVTINFTGHGTDDDVSGFWTIASTNFVDALIEVQGTAIQRILYCDDPVSQL
KCSQVAFDLDDGFYPISSRNLLSHEQPISFVTLPSFNDHSFVNITVSASFGGHSGANLIA
SDTTINGFSSFCVDTRQFTISLFYNVTNSYGYVSKSQDSNCPFTLQSVNDYLSFSKFCVS
TSLLASACTIDLFGYPEFGS----GVKFTSLYFQFTKGELITGTPKPLEGVTDVSFMTLD
VCTKYTIYGFKGEGIITLTNSSFLAGVYYTSDSGQLLAFKNVTSGAVYSVTPCSFSEQAA
YVDDDIVGVISSLSSSTFNSTRELPGFFYHSNDGSNCTEPVLVYSNIGVCKSGSIGYVPS
QSGQVKIAPTVTGNISIPTNFSMSIRTEYLQLYNTPVSVDCATYVCNGNSRCKQLLTQYT
AACKTIESALQLSARLESVEVNSMLTISEEALQLATISSFNGDGYNFTNVLGVSVYDPAS
GRVVQKRSFIEDLLFNKVVTNGLGTVDEDYKRCSNGRSVADLVCAQYYSGVMVLPGVVDA
EKLHMYSASLIGGMVLGGFTSAAALPFSYAVQARLNYLALQTDVLQRNQQLLAESFNSAI
GNITSAFESVKEAISQTSKGLNTVAHALTKVQEVVNSQGAALTQLTVQLQHNFQAISSSI
DDIYSRLDILSADVQVDRLITGRLSALNAFVAQTLTKYTEVQASRKLAQQKVNECVKSQS
QRYGFCGGDGEHIFSLVQAAPQGLLFLHTVLVPSDFVDVIAIAGLCVNDEIALTLREPGL
VLFTHELQNHTATEYFVSSRRMFEPRKPTVSDFVQIESCVVTYVNLTRDQLPDVIPDYID
VNKTLDEILASLPNRTGPSLPLDVFNATYLNLTGEIADLEQRSESLRNTTEELQSLIYNI
NNTLVDLEWLNRVETYIKWPWWVWLIIFIVLIFVVSLLVFCCISTGCCGCCGCCCACFSG
CCRGPRLQPYEVFEKVHVQ
>LC063812.1_2014_Japan_GII-a
MKSLTYFWLFLPVLSTLSLPQDVTRCSANTNFRRFFSKFNVQAPAVVVLGGYLPIGENQG
VN-STWYCAGQHPTASGVHGIFVSHIRGGHGFEIGISQEPFDPSGYQLYLHKATNGNTNA
TARLRICQFPSIKTLGPTANNDVTTGRNCLFNKAIPAHMSEHS--VVGITWDNDRVTVFS
DKIYYFYFKNDWSRVATKCYNSGGCAMQYVYEPTYYMLNVTSAGEDGISYQPCT-ANCIG
YAANVFATEPNGHIPEGFSFNNWFLLSNDSTLVHGKVVSNQPLLVNCLLAIPKIYGLGQF
FSFNQTIDGVCNGAAVQRAPEALRFNINDTSVILAEGSIVLHTALGTNFSFVCSNSSNPH
LATFAIPLGATQVPYYCFLKVDTYNST-----VYKFLAVLPPTVREIVITKYGDVYVNGF
GYLHLGLLDAVTINFTGHGTDDDVSGFWTIASTNFVDALIEVQGTAIQRILYCDDPVSQL
KCSQVAFDLDDGFYPISSRNLLSHEQPISFVTLPSFNDHSFVNITVSASFGGHSGANLIA
SDTTINGFSSFCVDTRQFTISLFYNVTNSYGYVSKSQDSNCPFTLQSVNDYLSFSKFCVS
TSLLASACTIDLFGYPEFGS----GVKFTSLYFQFTKGELITGTPKPLEGVTDVSFMTLD
VCTKYTIYGFKGEGIITLTNSSFLAGVYYTSDSGQLLAFKNVTSGAVYSVTPCSFSEQAA
YVDDDIVGVISSLSSSTFNSTRELPGFFYHSNDGSNCTEPVLVYSNIGVCKSGSIGYVPS
QSGQVKIAPTVTGNISIPTNFSMSIRTEYLQLYNKPVSVDCATYVCNGNSRCKQLLTQYT
AACKTIESALQLSARLESVEVNSMLTISEEALQLATISSFNGDGYNFTNVLGVSVYDPAS
GRVVQKRSFIEDLLFNKVVTNGLGTVDEDYKRCSNGRSVADLVCAQYYSGVMVLPGVVDA
EKLHMYSASLIGGMVLGGFTSAAALPFSYAVQARLNYLALQTDVLQRNQQLLAESFNSAI
GNITSAFESVKEAISQTSKGLNTVAHALTKVQEVVNSQGAALTQLTVQLQHNFQAISSSI
DDIYSRLDILSADVQVDRLITGRLSALNAFVAQTLTKYTEVQASRKLAQQKVNECVKSQS
QRYGFCGGDGEHIFSLVQAAPQGLLFLHTVLVPSDFVDVIAIAGLCVNDEIALTLREPGL
VLFTHELQNHTATEYFVSSRRMFEPRKPTVSDFVQIESCVVTYVNLTRDQLPDVIPDYID
VNKTLDEILASLPNRTGPSLPLDVFNATYLNLTGEIADLEQRSESLRNTTEELQSLIYNI
NNTLVDLEWLNRVETYIKWPWWVWLIIFIVLIFVVSLLVFCCISTGCCGCCGCCCACFSG
CCRGPRLQPYEVFEKVHVQ
>LC063813.1_2014_Japan_GII-a
MKSLTYFWLFLPVLSTLSLPQDVARCSANTNFRRFFSKFNVQAPAVVVLGGYLPIGENQG
VN-STWYCAGQHPTASGVHGIFVSHIRGGHGFEIGISQEPFDPSGYQLYLHKATNGNTNA
TARLRICQFPSIKTLGPTANNDVTTGRNCLFNKAIPAHMSEHS--VVGITWDNDRVTVFS
DKIYYFYFKNDWSRVATKCYNSGGCAMQYVYEPTYYMLNVTSAGEDGISYQPCT-ANCIG
YAANVFATEPNGHIPESFSFNNWFLLSNDSTLVHGKVVSNQPLLVNCLLAIPKIYGLGQF
FSFNQTIDGVCNGAAVQRAPEALRFNINDTSVILAEGSIVLHTALGTNFSFVCSNSSNPH
LATFAIPLGATQVPYYCFFKVDTYNST-----VYKFLAVLPPTVREIVITKYGDVYVNGF
GYLHLGLLDAVTINFTGHGTDDDVSGFWTIASTNFVDALIEVQGTAIQRILYCDDPVSQL
KCSQVAFDLDDGFYTISSRNLLSHEQPISFVTLPSFNDHSFVNITVSASFGDHSGANLIA
SDTTINGFSSFCVDTRQFTISLFYNVTNSYGYVSKSQDSNCPFTLQSVNDYLSFSKFCVS
TSLLASACTIDLFGYPEFGS----GVKFTSLYFQFTKGELITGTPKPLEGVTDVSFMTLD
VCTKYTIYGFKGEGIITLTNSSFLAGVYYTSDSGQLLAFKNVTSGAVYSVTPCSFSEQAA
YVDDDIVGVISSLSSSTFNSTRELPGFFYHSNDGSNCTEPVLVYSNIGVCKSGSIGYVPS
QSGQVKIAPTVTGNISIPTNFSMSIRTEYLQLYNTPVSVDCATYVCNGNSRCKQLLTQYT
AACKTIESALQLSARLESVEVNSMLTISEEALQLATISSFNGDGYNFTNVLGVSVYDPAS
GRVVQKRSFIEDLLFNKVVTNGLGTVDEDYKRCSNGRSVADLVCAQYYSGVMVLPGVVDA
EKLHMYSASLIGGMVLGGFTSAAALPFSYAVQARLNYLALQTDVLQRNQQLLAESFNSAI
GNITSAFESVKEAISQTSKGLNTVAHALTKVQEVVNSQGAALTQLTVQLQHNFQAISSSI
DDIYSRLDILSADVQVDRLITGRLSALNAFVAQTLTKYTEVQASRKLAQQKVNECVKSQS
QRYGFCGGDGEHIFSLVQAAPQGLLFLHTVLVPSDFVDVIAIAGLCVNDEIALTLREPGL
VLFTHELQNHTATEYFVSSRRMFEPRKPTVSDFVQIESCVVTYVNLTRDQLPDVIPDYID
VNKTLDEILASLPNRTGPSLPLDVFNATYLNLTGEIADLEQRSESLRNTTEELQSLIYNI
NNTLVDLEWLNRVETYIKWPWWVWLIIFIVLIFVVSLLVFCCISTGCCGCCGCCCACFSG
CCRGPRLQPYEVFEKVHVQ
>LC063814.1_2013_Japan_GII-a
MKSLTYFWLFLPVLSTLSLPQDVTRCSANTNFRRFFSKFNVQAPAVVVLGGYLPIGENQG
VN-STWYCAGQHPTASGVHGIFVSHIRGGHGFEIGISQEPFDPSGYQLYLHKATNGNTNA
TARLRICQFPSIKTLGPTANNDVTTGRNCLFNKAIPAHMSEHS--VVGITWDNDRVTVFS
DKIYYFYFKNDWSRVATKCYNSGGCAMQYVYEPTYYMLNVTSAGEDGISYQPCT-ANCIG
YAANVFATEPNGHIPEGFSFNNWFLLSNDSTLVHGKVVSNQPLLVNCLLAIPKIYGLGQF
FSFNQTIDGVCNGAAVQRAPEALRFNINDTSVILAEGSIVLHTALGTNFSFVCSNSSNPH
LATFAIPLGATQVPYYCFLKVDTYNST-----VYKFLAVLPPTVREIVITKYGDVYVNGF
GYLHLGLLDAVTINFTGHGTDDDVSGFWTIASTNFVDALIEVQGTAIQRILYCDDPVSQL
KCSQVAFDLDDGFYPISSRNLLSHEQPISFVTLPSFNDHSFVNITVSASFGGHSGANLIA
SDTTINGFSSFCVDTRQFTISLFYNVTNSYGYVSKSQDSNCPFTLQSVNDYLSFSKFCVS
TSLLASACTIDLFGYPEFGS----GVKFTSLYFQFTKGELITGTPKPLEGVTDVSFMTLD
VCTKYTIYGFKGEGIITLTNSSFLAGVYYTSDSGQLLAFKNVTSGAVYSVTPCSFSEQAA
YVDDDIVGVISSLSSSTFNSTRELPGFFYHSNDGSNCTEPVLVYSNIGVCKSGSIGYVPS
QSGQVKIAPTVTGNISIPTNFSMSIRTEYLQLYNTPVSVDCATYVCNGNSRCKQLLTQYI
AACKTIESALQLSARLESVEVNSMLTISEEALQLATISSFNGDGYNFTNVLGVSVYDPAS
GRVVQKRSFIEDLLFNKVVTNGLGTVDEDYKRCSNGRSVADLVCAQYYSGVMVLPGVVDA
EKLHMYSASLIGGMVLGGFTSAAALPFSYAVQARLNYLALQTDVLQRNQQLLAESFNSAI
GNITSAFESVKDAISQTSKGLNTVAHALTKVQEVVNSQGAALTQLTVQLQHNFQAISSSI
DDIYSRLDILSADVQVDRLITGRLSALNAFVAQTLTKYTEVQASRKLAQQKVNECVKSQS
QRYGFCGGDGEHIFSLVQAAPQGLLFLHTVLVPSDFVDVIAIAGLCVNDEIALTLREPGL
VLFTHELQNHTATEYFVSSRRMFEPRKPTVSDFVQIESCVVTYVNLTRDQLPDVIPDYID
VNKTLDEILASLPNRTGPSLPLDVFNATYLNLTGEIADLEQRSESLRNTTEELQSLIYNI
NNTLVDLEWLNRVETYIKWPWWVWLIIFIVLIFVVSLLVFCCISTGCCGCCGCCCACFSG
CCRGPRLQPYEVFEKVHVQ
>LC063815.1_2013_Japan_GII-a
MKSLTYFWLFLPVLSTLSLPQDVTRCSANTNFRRFFSKFNVQAPAVVVLGGYLPIGENQG
VN-STWYCAGQHPTASGVHGIFVSHIRGGHGFEIGISQEPFDPSGYQLYLHKATNGNTNA
TARLRICQFPSIKTLGPTANNDVTTGRNCLFNKAIPAHMSEHS--VVGITWDNDRVTVFS
DKIYYFYFKNDWSRVATKCYNSGGCAMQYVYEPTYYMLNVTSAGEDGISYQPCT-ANCIG
YAANVFATEPNGHIPEGFSFNNWFLLSNDSTLVHGKVVSNQPLLVNCLLAIPKIYGLGQF
FSFNQTIDGVCNGAAVQRAPEALRFNINDTSVILAEGSIVLHTALGTNFSFVCSNSSNPH
LATFAIPLGATQVPYYCFFKVDTYNST-----VYKFLAVLPPTVREIVITKYGDVYFNGF
GYLHLGLLDAVTINFTGHGTDDDVSGFWTIASTNFVDALIEVQGTAIQRILYCDDPVSQL
KCSQVAFDLDDGFYPISSRNLLSHEQPISFVTLPSFNDHSFVNITVSASFGGHSGANLIA
SDTTINGFSSFCVDTRQFTISLFYNVTNSYGYVSKSQDSNCPFTLQSVNDYLSFSKFCVS
TSLLASACTIDLFGYPEFGS----GVKFTSLYFQFTKGELITGTPKPLEGVTDVSFMTLD
VCTKYTIYGFKGEGIITLTNSSFLAGVYYTSDSGQLLAFKNVTSGAVYSVTPCSFSEQAA
YVDDDIVGVISSLSSSTFNSTRELPGFFYHSNDGSNCTEPVLVYSNIGVCKSGSIGYVPS
QSGQVKIAPTVTGNISIPTNFSMSIRTEYLQLYNTPVSVDCATYVCNGNSRCKQLLTQYI
AACKTIESALQLSARLESVEVNSMLTISEEALQLATISSFNGDGYNFTNVLGVSVYDPAS
GRVVQKRSFIEDLLFNKVVTNGLGTVDEDYKRCSNGRSVADLVCAQYYSGVMVLPGVVDA
EKLHMYSASLIGGMVLGGFTSAAALPFSYAVQARLNYLALQTDVLQRNQQLLAESFNSAI
GNITSAFESVKDAISQTSKGLNTVAHALTKVQEVVNSQGAALTQLTVQLQHNFQAISSSI
DDIYSRLDILSADVQVDRLITGRLSALNAFVAQTLTKYTEVQASRKLAQQKVNECVKSQS
QRYGFCGGDGEHIFSLVQAAPQGLLFLHTVLVPSDFVDVIAIAGLCVNDEIALTLREPGL
VLFTHELQNHTATEYFVSSRRMFEPRKPTVSDFVQIESCVVTYVNLTRDQLPDVIPDYID
VNKTLDEILASLPNRTGPSLHLDVFNATYLNLTGEIADLEQRSESLRNTTEELQSLIYNI
NNTLVDLEWLNRVETYIKWPWWVWLIIFIVLIFVVSLLVFCCISTGCCGCCGCCCACFSG
CCRGPRLQPYEVFEKVHVQ
>LC063816.1_2014_Japan_GII-a
MKSLTYFWLFLPVLSTLSLPQDVTRCSANTNFRRFFSKFNVQAPAVVVLGGYLPIGENQG
VN-STWYCAGQHPTASGVHGIFVSHIRGGHGFEIGISQEPFDPSGYQLYLHKATNGNTNA
TARLRICQFPSIKTLGPTANNDVTTGRNCLFNKAIPAHMSEHS--VVGITWDNDRVTVFS
DKIYYFYFKNDWSRVATKCYNSGGCAMQYVYEPTYYMLNVTSAGEDGISYQPCT-ANCIG
YAANVFATEPNGHIPEGFSFNNWFLLSNDSTLVHGKVVSNQPLLVNCLLAIPKIYGLGQF
FSFNQTIDGVCNGAAVQRAPEALRFNINDTSVILAEGSIVLHTALGTNFSFVCSNSSNPH
LATFAIPLGATQVPYYCFLKVDTYNST-----VYKFLAVLPPTVREIVITKYGDVYVNGF
GYLHLGLLDAVTINFTGHGTDDDVSGFWTIASTNFVDALIEVQGTAIQRILYCDDPVSQL
KCSQVAFDLDDGFYPISSRNLLSHEQPISFVTLPSFNDHSFVNITVSASFGGHSGANLIA
SDTTINGFSSFCVDTRQFTISLFYNVTNSYGYVSKSQDSNCPFTLQSVNDYLSFSKFCVS
TSLLASACTIDLFGYPEFGS----GVKFTSLYFQFTKGELITGTPKPLEGVTDVSFMTLD
VCTKYTIYGFKGEGIITLTNSSFLAGVYYTSDSGQLLAFKNVTSGAVYSVTPCSFSEQAA
YVDDDIVGVISSLSSSTFNSTRELPGFFYHSNDGSNCTEPVLVYSNIGVCKSGSIGYVPS
QSGQVKIAPTVTGNISIPTNFSMSIRTEYLQLYNTPVSVDCATYVCNGNSRCKQLLTQYI
AACKTIESALQLSARLESVEVNSMLTISEEALQLATISSFNGDGYNFTNVLGVSVYDPAS
GRVVQKRSFIEDLLFNKVVTNGLGTVDEDYKRCSNGRSVADLVCAQYYSGVMVLPGVVDA
EKLHMYSASLIGGMVLGGFTSAAALPFSYAVQARLNYLALQTDVLQRNQQLLAESFNSAI
GNITSAFESVKDAISQTSKGLNTVAHALTKVQEVVNSQGAALTQLTVQLQHNFQAISSSI
DDIYSRLDILSADVQVDRLITGRLSALNAFVAQTLTKYTEVQASRKLAQQKVNECVKSQS
QRYGFCGGDGEHIFSLVQAAPQGLLFLHTVLVPSDFVDVIAIAGLCVNDEIALTLREPGL
VLFTHELQNHTATEYFVSSRRMFEPRKPTVSDFVQIESCVVTYVNLTRDQLPDVIPDYID
VNKTLDEILASLPNRTGPSLPLDVFNATYLNLTGEIADLEQRSESLRNTTEELQSLIYNI
NNTLVDLEWLNRVETYIKWPWWVWLIIFIVLIFVVSLLVFCCISTGCCGCCGCCCACFSG
CCRGPRLQPYEVFEKVHVQ
>LC063817.1_2014_Japan_GII-a
MKSLTYFWLFLPVLSTLSLPQDVTRCSANTNFRRFFSKFNVQAPAVVVLGGYLPIGENQG
VN-STWYCAGQHPTASGVHGIFVSHIRGGHGFEIGISQEPFDPSGYQLYLHKATNGNTNA
TARLRICQFPSIKTLGPTANNDVTTGRNCLFNKAIPAHMSEHS--VVGITWDNDRVTVFS
DKIYYFYFKNDWSRVATKCYNSGGCAMQYVYEPTYYMLNVTSAGEDGISYQPCT-ANCIG
YAANVFATEPNGHIPEGFSFNNWFLLSNDSTLVHGKVVSNQPLLVNCLLAIPKIYGLGQF
FSFNQTIDGVCNGAAVQRAPEALRFNINDTSVILAEGSIVLHTALGTNFSLVCSNSSNPH
LATFAIPLGATQVPYYCFLKVDTYNST-----VYKFLAVLPPTVREIVITKYGDVYVNGF
GYLHLGLLDAVTINFTGHGTDDDVSGFWTIASTNFVDALIEVQGTAIQRILYCDDPVSQL
KCSQVAFDLDDGFYPISSRNLLSHEQPISFVTLPLFNDHSFVNITVSASFGGHSGANLIA
SDTTINGFSSFCVDTRQFTISLFYNVTNSYGYVSKSQDSNCPFTLQSVNDYLSFSKFCVS
TSLLASACTIDLFGYPEFGS----GVKFTSLYFQFTKGELITGTPKPLEGVTDVSFMTLD
VCTKYTIYGFKGEGIITLTNSSFLAGVYYTSDSGQLLAFKNVTSGAVYSVTPCSFSEQAA
YVDDDIVGVISSLSSSTFNSTRELPGFFYHSNDGSNCTEPVLVYSNIGVCKSGSIGYVPS
QSGQVKIAPTVTGNISIPTNFSMSIRTEYLQLYNTPVSVDCATYVCNGNSRCKQLLTQYI
AACKSIESALQLSARLESVEVNSMLTISEEALQLATISSFNGDGYNFTNVLGVSVYDPAS
GRVVQKRSFIEDLLFNKVVTNGLGTVDEDYKRCSNGRSVADLVCAQYYSGVMVLPGVVDA
EKLHMYSASLIGGMVLGGFTSAAALPFSYAVQARLNYLALQTDVLQRNQQLLAESFNSAI
GNITSAFESVKDAISQTSKGLNTVAHALTKVQEVVNSQGAALTQLTVQLQHNFQAISSSI
DDIYSRLDILSADVQVDRLITGRLSALNAFVAQTLTKYTEVQASRKLAQQKVNECVKSQS
QRYGFCGGDGEHIFSLVQAAPQGLLFLHTVLVPSDFVDVIAIAGLCVNDEIALTLREPGL
VLFTHELQNHTATEYFVSSRRMFEPRKPTVSDFVQIESCVVTYVNLTRDQLPDVIPDYID
VNKTLDEILASLPNRTGPSLPLDVFNATYLNLTGEIADLEQRSESLRNTTEELQSLIYNI
NNTLVDLEWLNRVETYIKWPWWVWLIIFIVLIFVVSLLVFCCISTGCCGCCGCCCACFSG
CCRGPRLQPYEVFEKVHVQ
>LC063818.1_2014_Japan_GII-a
MKSLTYFWLFLPVLSTLSLPQDVTRCSANTNFRRFFSKFNVQAPAVVVLGGYLPIGENQG
VN-STWYCAGQHPTASGVHGIFVSHIRGGHGFEIGISQEPFDPSGYQLYLHKATNGNTNA
TARLRICQFPSIKTLGPTANNDVTTGRNCLFNKAIPAHMSEHS--VVGITWDNDRVTVFS
DKIYYFYFKNDWSRVATKCYNSGGCAMQYVYEPTYYMLNVTSAGEDGISYQPCT-ANCIG
YAANVFATEPNGHIPEGFSFNNWFLLSNDSTLVHGKVVSNQPLLVNCLLAIPKIYGLGQF
FSFNQTIDGVCNGAAVQRAPEALRFNINDTSVILAEGSIVLHTALGTNFSFVCSNSSNPH
LATFAIPLGATQVPYYCFLKVDTYNST-----VYKFLAVLPPTVREIVITKYGDVYVNGF
GYLHLGLLDAVTINFTGHGTDDDVSGFWTIASTNFVDALIEVQGTAIQRILYCDDPVSQL
KCSQVAFDLDDGFYPISSRNLLSHEQPISFVTLPSFNDHSFVNITVSASFGGHSGANLIA
SDTTINGFSSFCVDTRQFTISLFYNVTNSYGYVSKSQDSNCPFTLQSVNDYLSFSKFCVS
TSLLASACTIDLFGYPEFGS----GVKFTSLYFQFTKGELITGTPKPLEGVTDVSFMTLD
VCTKYTIYGFKGEGIITLTNSSFLAGVYYTSDSGQLLAFKNVTSGAVYSVTPCSFSEQAA
YVDDDIVGVISSLSSSTFNSTRELPGFFYHSNDGSNCTEPVLVYSNIGVCKSGSIGYVPS
QSGQVKIAPTVTGNISIPTNFSMSIRTEYLQLYNTPVSVDCATYVCNGNSRCKQLLTQYI
AACKIIESALQLSARFESVEVNSMLTISEEALQLATISSFNGDGYNFTNVLGVSVYDPAS
GRVVQKRSFIEDLLFNKVVTNGLGTVDEDYKRCSNGRSVADLVCAQYYSGVMVLPGVVDA
EKLHMYSASLIGGMVLGGFTSAAALPFSYAVQARLNYLALQTDVLQRNQQLLAESFNSAI
GNITSAFESVKDAISQTSKGLNTVAHALTKVQEVVNSQGAALTQLTVQLQHNFQAISSSI
DDIYSRLDILSADVQVDRLITGRLSALNAFVAQTLTKYTEVQASRKLAQQKVNECVKSQS
QRYGFCGGDGEHIFSLVQAAPQGLLFLHTVLVPSDFVDVIAIAGLCVNDEIALTLREPGL
VLFTHELQNHTATEYFVSSRRMFEPRKPTVSDFVQIESCVVTYVNLTRDQLPDVIPDYID
VNKTLDEILASLPNRTGPSLPLDVFNATYLNLTGEIADLEQRSESLRNTTEELQSLIYNI
NNTLVDLEWLNRVETYIKWPWWVWLIIFIVLIFVVSLLVFCCISTGCCGCCGCCCACFSG
CCRGPRLQPYEVFEKVHVQ
>LC063819.1_2014_Japan_GII-a
MKSLTYFWLFLPVLSTLSLPQDVTRCSANTNFRRFFSKFNVQAPAVVVLGGYLPIGENQG
VN-STWYCAGQHPTASGVHGIFVSHIRGGHGFEIGISQEPFDPSGYQLYLHKATNGNTNA
TARLRICQFPSIKTLGPTANNDVTTGRNCLFNKAIPAHMSEHS--VVGITWDNDRVTVFS
DKIYYFYFKNDWSRVETKCYNSGGCAMQYVYEPTYYMLNVTSAGEDGISYQPCT-ANCIG
YAANVFATEPNGHIPEGFSFNNWFLLSNDSTLVHGKVVSNQPLLVNCLLAIPKIYGLGQF
FSFNQTIDGVCNGAAVQRAPEALRFNINDTSVILAEGSIVLHTALGTNFSFVCSNSSNPH
LATFAIPLGATQVPYYCFLKVDTYNST-----VYKFLAVLPPTVREIVITKYGDVYVNGF
GYLHLGLLDAVTINFTGHGTDDDVSGFWTIASTNFVDALIEVQGTAIQRILYCDDPVSQL
KCSQVAFDLDDGFYPISSRNLLSHEQPISFVTLPSFNDHSFVNITVSASFGGHSGANLIA
SDTTINGFSSFCVDTRQFTISLFYNVTNSYGYVSKSQDSNCPFTLQSVNDYLSFSKFCVS
TSLLASACTIDLFGYPEFGS----GVKFTSLYFQFTKGELITGTPKPLEGVTDVSFMTLD
VCTKYTIYGFKGEGIITLTNSSFLAGVYYTSDSGQLLAFKNVTSGAVYSVTPCSFSEQAA
YVDDDIVGVISSLSSSTFNSTRELPGFFYHSNDGSNCTEPVLVYSNIGVCKSGSIGYVPS
QSGQVKIAPTVTGNISIPTNFSMSIRTEYLQLYNTPVSVDCATYVCNGNSRCKQLLTQYT
AACKTIESALQLSARLESVEVNSMLTISEEALQLATISSFNGDGYNFTNVLGVSVYDPAS
GRVVQKRSFIEDLLFNKVVTNGLGTVDEDYKRCSNGRSVADLVCAQYYSGVMVLPGVVDA
EKLHMYSASLIGGMVLGGFTSAAALPFSYAVQARLNYLALQTDVLQRNQQLLAESFNSAI
GNITSAFESVKEAISQTSKGLNTVAHALTKVQEVVNSQGAALTQLTVQLQHNFQAISSSI
DDIYSRLDILSADVQVDRLITGRLSALNAFVAQTLTKYTEVQASRKLAQQKVNECVKSQS
QRYGFCGGDGEHIFSLVQAAPQGLLFLHTVLVPSDFVDVIAIAGLCVNDEIALTLREPGL
VLFTHELQNHTATEYFVSSRRMFEPRKPTVSDFVQIESCVVTYVNLTRDQLPDVIPDYID
VNKTLDEILASLPNRTGPSLPLDVFNATYLNLTGEIADLEQRSESLRNTTEELQSLIYNI
NNTLVDLEWLNRVETYIKWPWWVWLIIFIVLIFVVSLLVFCCISTGCCGCCGCCCACFSG
CCRGPRLQPYEVFEKVHVQ
>LC063820.1_2013_Japan_GII-a
MKSLTYFWLFLPVLSTLSLPQDVTRCSANTNFRRFFSKFNVQAPAVVVLGGYLPIGENQG
VN-STWYCAGQHPTASGVHGIFVSHIRGGHGFEIGISQEPFDPSGYQLYLHKATNGNTNA
TARLRICQFPSIKTLGPTANNDVTTGRKCLFNKSIPAHMSEHS--VVGITWDNDRVTVFS
DKIYYFYFKNDWSRVATKCYNSGGCAMQYVYEPIYYMLNVTSAGEDGISYQPCT-ANCIG
YAANVFATEPNGHIPEGFSFNNWFLLSNDSTLVHGKVVSNQPLLVNCLLAIPKIYGLGQF
FSFNQTIDGVCNGAAVQRAPEALRFNINDTSVILAEGSIVLHTALGTNFSFVCSNSSNPH
LATFAIPLGATQVPYYCFLKVDTYNST-----VYKFLAVLPPTVREIVITKYGDVYVNGF
GYLHLGLLDAVTINFTGHGTDDDVSGFWTIASTNFVDALIEVQGTAIQRILYCDDPVSQL
KCSQVAFDLDDGFYPISSRNLLSHEQPISFVTLPSFNDHSFVNITVSASFGGHSGANLIA
SDTTINGFSSFCVDTRQFTISLFYNVTNSYGYVSNSQDSNCPFTLQSVNDYLSFSKFCVS
TSLLASACTIDLFGYPEFGS----PVKFTSLYFQFTKGELITGTPKPLEGVTDVSFMTLD
VCTKYTIYGFKGEGIITLTNSSFLAGVYYTSDSGQLLAFKNVTSGAVYSVTPCSFSEQAA
YVDDDIVGVISSLSNSTFNSTRELPGFFYHSNDGSNCTEPVLVYSNIGVCKSGSIGYVPS
QSGQVKIAPMVTGNISIPTNFSMSIRTEYLQLYNTPVSVDCATYVCNGNSRCKQLLTQYN
AACKTIESALQLSARLESVEVNSMLTISEEALQLATISSFNGDGYNFTNVLGVSVYDPAS
GWVVQKRSFIEDLLFNKVVTNGLGTVDEDYKRCSNGRSVADLVCAQYYSGVMVLPGVVDA
EKLHMYSASLIGGMVLGGFTSAAALPFSYAVQARLNYLALQTDVLQRNQQLLAESFNSAI
GNITSAFESVKEAISQTSKGLNTVAHALTKVQEVVNSQGAALTQLTVQLQHNFQAISSSI
DDIYSRLDILSADVQVDRLITGRLSALNAFVAQTLTKYTEVQASRKLAQQKVNECVKSQS
QRYGFCGGDGEHIFSLVQAAPQGLLFLHTVLVPSDFVDVIAIAGLCVNDEIALTLREPGL
VLFTHELQNHTATEYFVSSRRMFEPRKPTVSDFVQIESCVVTYVNLTRDQLPDVIPDYID
VNKTLDEILASLPNRTGPSLPLDVFNATYLNLTGEIADLEQRSESLRNTTEELQSLIYNI
NNTLVDLEWLNRVETYIKWPWWVWLIIFIVLIFVVSLLVFCCISTGCCGCCGCCCACFSG
CCRGPRLQPYEVFEKVHVQ
>LC063821.1_2013_Japan_GII-a
MKSLTYFWLFLPVLSTLSLPQDVTRCSANTNFRRFFSKFNVQAPAVVVLGGYLPIGENQG
VN-STWYCAGQHPTASGVHGIFVSHIRGGHGFEIGISQEPFDPSGYQLYLHKATNGNTNA
TARLRICQFPSIKTLGPTANNDVTTGRKCLFNKSIPAHMSEHS--VVGITWDNDRVTVFS
DKIYYFYFKNDWSRVATKCYNSGGCAMQYVYEPIYYMLNVTSAGEDGISYQPCT-ANCIG
YAANVFATEPNGHIPEGFSFNNWFLLSNDSTLVHGKVVSNQPLLVNCLLAIPKIYGLGQF
FSFNQTIDGVCNGAAVQRAPEALRFNINDTSVILAEGSIVLHTALGTNFSFVCSNSSNPH
LATFAIPLGATQVPYYCFLKVDTYNST-----VYKFLAVLPPTVREIVITKYGDVYVNGF
GYLHLGLLDAVTINFTGHGTDDDVSGFWTIASTNFVDALIEVQGTAIQRILYCDDPVSQL
KCSQVAFDLDDGFYPISSRNLLSHEQPISFVTLPSFNDHSFVNITVSASFGGHSGANLIA
SDTTINGFSSFCVDTRQFTISLFYNVTNSYGYVSNSQDSNCPFTLQSVNDYLSFSKFCVS
TSLLASACTIDLFGYPEFGS----PVKFTSLYFQFTKGELITGTPKPLEGVTDVSFMTLD
VCTKYTIYGFKGEGIITLTNSSFLAGVYYTSDSGQLLAFKNVTSGAVYSVTPCSFSEQAA
YVDDDIVGVISSLSNSTFNSTRELPGFFYHSNDGSNCTEPVLVYSNIGVCKSGSIGYVPS
QSGQVKIAPMVTGNISIPTNFSMSIRTEYLQLYNTPVSVDCATYVCNGNSRCKQLLTQYN
AACKTIESALQLSARLESVEVNSMLTISEEALQLATISSFNGDGYNFTNVLGVSVYDPAS
GWVVQKRSFIEDLLFNKVVTNGLGTVDEDYKRCSNGRSVADLVCAQYYSGVMVLPGVVDA
EKLHMYSASLIGGMVLGGFTSAAALPFSYAVQARLNYLALQTDVLQRNQQLLAESFNSAI
GNITSAFESVKEAISQTSKGLNTVAHALTKVQEVVNSQGAALTQLTVQLQHNFQAISSSI
DDIYSRLDILSADVQVDRLITGRLSALNAFVAQTLTKYTEVQASRKLAQQKVNECVKSQS
QRYGFCGGDGEHIFSLVQAAPQGLLFLHTVLVPSDFVDVIAIAGLCVNDEIALTLREPGL
VLFTHELQNHTATEYFVSSRRMFEPRKPTVSDFVQIESCVVTYVNLTRDQLPDVIPDYID
VNKTLDEILASLPNRTGPSLPLDVFNATYLNLTGEIADLEQRSESLRNTTEELQSLIYNI
NNTLVDLEWLNRVETYIKWPWWVWLIIFIVLIFVVSLLVFCCISTGCCGCCGCCCACFSG
CCRGPRLQPYEVFEKVHVQ
>LC063822.1_2014_Japan_GII-a
MKSLTYFWLFLPVLSTLSLPQDVTRCSANTNFRRFFSKFNVQAPAVVVLGGYLPIGENQG
VN-STWYCAGQHPTASGVHGIFVSHIRGGHGFEIGISQEPFDPSGYQLYLHKATNGNTNA
TARLRICQFPSIKTLGPTANNDVTTGRNCLFNKAIPAHMSEHS--VVGITWDNDRVTVFS
DKIYYFYFKNDWSRVATKCYNSGGCAMQYVYEPTYYMLNVTSAGEDGISYQPCT-ANCIG
YAANVFATEPNGHIPEGFSFNNWFLLSNDSTLVHGKVVSNQPLLVNCLLAIPKIYGLGQF
FSFNQTIDGVCNGAAVQRSPEALRFNINDTSVILAEGSIVLHTALGTNFSFVCSNSSNLH
LATFAIPLGATQVPYYCFLKVDTYNST-----VYKFLAVLPPTVREIVITKYGDVYVNGF
GYLHLGLLDAVTINFTGHGTDDDVSGFWTIASTNFVDALIEVQGTAIQRILYCDDPVSQL
KCSQVAFDLDDGFYPIFSRNLLSHEQPISFVTLPSFNDHSFVNITVSASFGGHSGANLIA
SDTTINGFSSFCVDTRQFTISLFYNVTNSYGYVSNSQDSNCPFTLQSVNDYLSFSKFCVS
TSLLASACTIDLFGYPEFGS----GVKFTSLYFQFTKGELITGTPKPLEGVTDVSFMTLD
VCTKYTIYGFKGEGIITLTNSSILAGVYYTSDSGQLLAFKNVTSGAVYSVTPCSFSEQAA
YVDDDIVGVISSLSSSTFNSTRELPGFFYHSNDGSNCTEPVLVYSNIGVCKSGSIGYVPS
QSGQVKIAPTVTGNISIPTNFSMSIRTEYLQLYNTPVSVDCATYVCNGNSRCKQLLTQYT
AACKTIESALQLSARLESVEVNSMLTISEEALQLATISSFNGDGYNFTNVLGVSVYDPAS
GRVVQKRSFIEDLLFNKVVTNGLGTVDEDYKRCSNGRSVADLVCAQYYSGVMVLPGVVDA
EKLHMYSASLIGGMVLGGFTSAAALPFSYAVQARLNYLALQTDVLQRNQQLLAESFNSAI
GNITSAFESVKEAISQTSKGLNTVAHALTKVQEVVNSQGAALTQLTVQLQHNFQAISSSI
DDIYSRLDILSADVQVDRLITGRLSALNAFVAQTLTKYTEVQASRKLAQQKVNECVKSQS
QRYGFCGGDGEHIFSLVQAAPQGLLFLHTVLVPSDFVDVIAIAGLCVNDEIALTLREPGL
VLFTHELQNHTATEYFVSSRRMFEPRKPTVSDFVQIESCVVTYVNLTRDQLPDVIPDYID
VNKTLDEILASLPNRTGPSLPLDVFNATYLNLTGEIADLEQRSESLRNTTEELQSLIYNI
NNTLVDLEWLNRVETYIKWPWWVWLIIFIVLIFVVSLLVFCCISTGCCGCCGCCCACFSG
CCRGPRLQPYEVFEKVHVQ
>LC063823.1_2014_Japan_GII-a
MKSLTYFWLFLPVLSTLSLPQDVTRCSANTNFRRFFSKFNVQAPAVVVLGGYLPIGENQG
VN-STWYCAGQHPTASGVHGIFVSHIRGGHGFEIGISQEPFDPSGYQLYLHKATNGNTNA
TARLRICQFPSIKTLGPTANNDVTTGRNCLFNKAIPAHMSEHS--VVGITWDNDRVTVFS
DKIYYFYFKNDWSRVATKCYNSGGCAMQYVYEPTYYMLNVTSAGEDGISYQPCT-ANCIG
YAANVFATEPNGHIPEGFSFNNWFLLSNDSTLVHGKVVSNQPLLVNCLLAIPKIYGLGQF
FSFNQTIDGVCNGAAVQRAPEALRFNINDTSVILAEGSIVLHTALGTNFSFVCSNSSNPH
LATFAIPLGATQVPYYCFLKVDTYNST-----VYKFLAVLPPTVREIVITKYGDVYVNGF
GYLHLGLLDAVTINFTGHGTDDDVSGFWTIASTNFVDALIEVQGTAIQRILYCDDPVSQL
KCSQVAFDLDDGFYPISSRNLLSHEQPISFVTLPSFNDHSFVNITVSASFGGHSGANLIA
SDTTINGFSSFCVDTRQFTISLFYNVTNSYGYVSKSQDSNCPFTLQSVNDYLSFSKFCVS
TSLLASACTIDLFGYPEFGS----GVKFTSLYFQFTKGELITGTPKPLEGVTDVSFMTLD
VCTKYTIYGFKGEGIITLTNSSFLAGVYYTSDSGQLLAFKNVTSGAVYSVTPCSFSEQAA
YVDDDIVGVISSLSSSTFNSTRELPGFFYHSNDGSNCTEPVLVYSNIGVCKSGSIGYVPS
QSGQVKIAPTVTGNISIPTNFSMSIRTEYLQLYNTPVSVDCATYVCNGNSRCKQLLTQYT
AACKTIESALQLSARLESVEVNSMLTISEEALQLATISSFNGDGYNFTNVLGVSVYDPAS
GRVVQKRSFIEDLLFNKVVTNGLGTVDEDYKRCSNGRSVADLVCAQYYSGVMVLPGVVDA
EKLHMYSASLIGGMVLGGFTSAAALPFSYAVQARLNYLALQTDVLQRNQQLLAESFNSAI
GNITSAFESVKEAISQTSKGLNTVAHALTKVQEVVNSQGAALTQLTVQLQHNFQAISSSI
DDIYSRLDILSADVQVDRLITGRLSALNAFVAQTLTKYTEVQASRKLAQQKVNECVKSQS
QRYGFCGGDGEHIFSLVQAAPQGLLFLHTVLVPSDFVDVIAIAGLCVNDEIALTLREPGL
VLFTHELQNHTATEYFVSSRRMFEPRKPTVSDFVQIESCVVTYVNLTRDQLPDVIPDYID
VNKTLDEILASLPNRTGPSLPLDVFNATYLNLTGEIADLEQRSESLRNTTEELQSLIYNI
NNTLVDLEWLNRVETYIKWPWWVWLIIFIVLIFVVSLLVFCCISTGCCGCCGCCCACFSG
CCRGPRLQPYEVFEKVHVQ
>LC063824.1_2014_Japan_GII-a
MKSLTYFWLFLPVLSTLSLPQDVTRCSANTNFRRFFSKFNVQAPAVVVLGGYLPIGENQG
VN-STWYCAGQHPTASGVHGIFVSHIRGGHGFEIGISQEPFDPSGYQLYLHKATNGNTNA
TARLRICQFPSIKTLGPTANNDVTTGRNCLFNKAIPAHMSEHS--VVGITWDNDRVTVFS
DKIYYFYFKNDWSRVATKCYNSGGCAMQYVYEPTYYMLNVTSAGEDGISYQPCT-ANCIG
YAANVFATEPNGHIPEGFSFTNWFLLSNDSTLVHGKVVSNQPLLVNCLLAIPKIYGLGQF
FSFNQTIDGVCNGAAVQRAPEALRFNINDTSVILAEGSIVLHTALGTNFSFVCSNSSNPH
LATFAIPLGATQVPYYCFLKVDTYNST-----VYKFLAVLPPTVREIVITKYGDVYVNGF
GYLHLGLLDAVTINFTGHGTDDDVSGFWTIASTNFVDALIEVQGTAIQRILYCDDPVSQL
KCSQVAFDLDDGFYPISSRNLLSHEQPISFVTLPSFNDHSFVNITVSASFGGHSGANLIA
SDTTINGFSSFCVDTRQFTISLFYNVTNSYGYVSKSQDSNCPFTLQSVNDYLSFSKFCVS
TSLLASACTIDLFGYPEFGS----GVKFTSLYFQFTKGELITGTPKPLEGVTDVSFMTLD
VCTKYTIYGFKGEGIITLTNSSFLAGVYYTSDSGQLLAFKNVTSGAVYSVTPCSFSEQAA
YVDDDIVGVISSLSSSTFNSTRELPGFFYHSNDGSNCTEPVLVYSNIGVCKSGSIGYVPS
QSGQVKIAPTVTGNISIPTNFSMSIRTEYLQLYNTPVSVDCATYVCNGNSRCKQLLTQYT
AACKTIESALQLSARLESVEVNSMLTISEEALQLATISSFNGDGYNFTNVLGVSVYDPAS
GRVVQKRSFIEDLLFNKVVTNGLGTVDEDYKRCSNGRSVADLVCAQYYSGVMVLPGVVDA
EKLHMYSASLIGGMVLGGFTSAAALPFSYAVQARLNYLALQTDVLQRNQQLLAESFNSAI
GNITSAFESVKEAISQTSKGLNTVAHALTKVQEVVNSQGAALTQLTVQLQHNFQAISSSI
DDIYSRLDILSADVQVDRLITGRLSALNAFVAQTLTKYTEVQASRKLAQQKVNECVKSQS
QRYGFCGGDGEHIFSLVQAAPQGLLFLHTVLVPSDFVDVIAIAGLCVNDEIALTLREPGL
VLFTHELQNHTATEYFVSSRRMFEPRKPTVSDFVQIESCVVTYVNLTRDQLPDVIPDYID
VNKTLDEILASLPNRTGPSLPLDVFNATYLNLTGEIADLEQRSESLRNTTEELQSLIYNI
NNTLVDLEWLNRVETYIKWPWWVWLIIFIVLIFVVSLLVFCCISTGCCGCCGCCCACFSG
CCRGPRLQPYEVFEKVHVQ
>LC063825.1_2014_Japan_GII-a
MKSLTYFWLFLPVLSTLSLPQDVTRCSANTNFRRFFSKFNVQAPAVVVLGGYLPIGENQG
VN-STWYCAGQHPTASGVHGIFVSHIRGGHGFEIGISQEPFDPSGYQLYLHKATNGNTNA
TARLRICQFPSIKTLGPTANNDVTTGRNCLFNKAIPAHMSEHS--VVGITWDNDRVTVFS
DKIYYFYFKNDWSRVATKCYNSGGCAMQYVYEPTYYMLNVTSAGEDGISYQPCT-ANCIG
YAANVFATEPNGHIPEGFSFTNWFLLSNDSTLVHGKVVSNQPLLVNCLLAIPKIYGLGQF
FSFNQTIDGVCNGAAVQRAPEALRFNINDTSVILAEGSIVIHTALGTNFSFVCSNSSNPH
LATFAIPLGATQVPYYCFLKVDTYNST-----VYKFLAVLPPTVREIVITKYGDVYVNGF
GYLHLGLLDAVTINFTGHGTDDDVSGFWTIASTNFVDALIEVQGTAIQRILYCDDPVSQL
KCSQVAFDLDDGFYPISSRNLLSHEQPISFVTLPSFNDHSFVNITVSASFGGHSGANLIA
SDTTINGFSSFCVDTRQFTISLFYNVTNSYGYVSKSQDSNCPFTLQSVNDYLSFSKFCVS
TSLLASACTIDLFGYPEFGS----GVKFTSLYFQFTKGELITGTPKPLEGVTDVSFMTLD
VCTTYTIYGFKGEGIITLTNSSFLAGVYYTSDSGQLLAFKNVTSGAVYSVTPCSFSEQAA
YVDDDIVGVISSLSSSTFNSTRELPGFFYHSNDGSNCTEPVLVYSNIGVCKSGSIGYVPS
QSGQVKIAPTVTGNISIPTNFSMSIRTEYLQLYNTPVSVDCATYVCNGNSRCKQLLTQYT
AACKTIESALQLSARLESVEVNSMLTISEEALQLATISSFNGDGYNFTNVLGVSVYDPAS
GRVVQKRSFIEDLLFNKVVTNGLGTVDEDYKRCSNGRSVADLVCAQYYSGVMVLPGVVDA
EKLHMYSASLIGGMVLGGFTSAAALPFSYAVQARLNYLALQTDVLQRNQQLLAESFNSAI
GNITSAFESVKEAISQTSKGLNTVAHALTKVQEVVNSQGAALTQLTVQLQHNFQAISSSI
DDIYSRLDILSADVQVDRLITGRLSALNAFVAQTLTKYTEVQASRKLAQQKVNECVKSQS
QRYGFCGGDGEHIFSLVQAAPQGLLFLHTVLVPSDFVDVIAIAGLCVNDEIALTLREPGL
VLFTHELQNHTATEYFVSSRRMFEPRKPTVSDFVQIESCVVTYVNLTRDQLPDVIPDYID
VNKTLDEILASLPNRTGPSLPLDVFNATYLNLTGEIADLEQRSESLRNTTEELQSLIYNI
NNTLVDLEWLNRVETYIKWPWWVWLIIFIVLIFVVSLLVFCCISTGCCGCCGCCCACFSG
CCRGPRLQPYEVFEKVHVQ
>LC063826.1_2014_Japan_GII-a
MKSLTYFWLFLPVLSTLSLPQDVTRCSANTNFRRFFSKFNVQAPAVVVLGGYLPIGENQG
VN-STWYCAGQHPTASGVHGIFVSHIRGGHGFEIGISQEPFDPSGYQLYLHKATNGNTNA
TARLRICQFPSIKTLGPTANNDVTTGRNCLFNKAIPAHMSEHS--VVGITWDNDRVTVFS
DKIYYFYFKNDWSRVATKCYNSGGCAMQYVYEPTYYMLNVTSAGEDGISYQPCT-ANCIG
YAANVFATEPNGHIPEGFSFTNWFLLSNDSTLVHGKVVSNQPLLVNCLLAIPKIYGLGQF
FSFNQTIDGVCNGAAVQRAPEALRFNINDTSVILAEGSIVLHTALGTNFSFVCSNSSNPH
LATFAIPLGATQVPYYCFLKVDTYNST-----VYKFLAVLPPTVREIVITKYGDVYVNGF
GYLHLGLLDAVTINFTGHGTDDDVSGFWTIASTNFVDALIEVQGTAIQRILYCDDPVSQL
KCSQVAFDLDDGFYPISSRNLLSHEQPISFVTLPSFNDHSFVNITVSASFGGHSGANLIA
SDTTINGFSSFCVDTRQFTISLFYNVTNSYGYVSKSQDSNCPFTLQSVNDYLSFSKFCVS
TSLLASACTIDLFGYPEFGS----GVKFTSLYFQFTKGELITGTPKPLEGVTDVSFMTLD
VCTKYTIYGFKGEGIITLTNSSFLAGVYYTSDSGQLLAFKNVTSGAVYSVTPCSFSEQAA
YVDDDIVGVISSLSSSTFNSTRELPGFFYHSNDGSNCTEPVLVYSNIGVCKSGSIGYVPS
QSGQVKIAPTVTGNISIPTNFSMSIRTEYLQLYNTPVSVDCATYVCNGNSRCKQLLTQYT
AACKTIESALQLSARLESVEVNSMLTISEEALQLATISSFNGDGYNFTNVLGVSVYDPAS
GRVVQKRSFIEDLLFNKVVTNGLGTVDEDYKRCSNGRSVADLVCAQYYSGVMVLPGVVDA
EKLHMYSASLIGGMVLGGFTSAAALPFSYAVQARLNYLALQTDVLQRNQQLLAESFNSAI
GNITSAFESVKEAISQTSKGLNTVAHALTKVQEVVNSQGAALTQLTVQLQHNFQAISSSI
DDIYSRLDILSADVQVDRLITGRLSALNAFVAQTLTKYTEVQASRKLAQQKVNECVKSQS
QRYGFCGGDGEHIFSLVQAAPQGLLFLHTVLVPSDFVDVIAIAGLCVNDEIALTLREPGL
VLFTHELQNHTATEYFVSSRRMFEPRKPTVSDFVQIESCVVTYVNLTRDQLPDVIPDYID
VNKTLDEILASLPNRTGPSLPLDVFNATYLNLTGEIADLEQRSESLRNTTEELQSLIYNI
NNTLVDLEWLNRVETYIKWPWWVWLIIFIVLIFVVSLLVFCCISTGCCGCCGCCCACFSG
CCRGPRLQPYEVFEKVHVQ
>LC063827.1_2014_Japan_GII-a
MKSLTYFWLFLPVLSTLSLPQDVTRCSANTNFRRFFSKFNVQAPAVVVLGGYLPIGENQG
VN-STWYCAGQHPTASGVHGIFVSHIRGGHGFEIGISQEPFDPSGYQLYLHKATNGNTNA
TARLRICQFPSIKTLGPTANNDVTTGRNCLFNKAIPAHMSEHS--VVGITWDNDRVTVFS
DKIYYFYFKNDWSRVATKCYNSGGCAMQYVYEPTYYMLNVTSAGEDGISYQPCT-ANCIG
YAANVFATEPNGHIPEGFSFNNWFLLSNDSTLVHGKVVSNQPLLVNCLLAIPKIYGLGQF
FSFNQTIDGVCNGAAVQRAPEALRFNINDTSVILAEGSIVLHTALGTNFSFVCSNSSNPH
LATFAIPLGATQVPYYCFLKVDTYNST-----VYKFLAVLPPTVREIVITKYGDVYVNGF
GYLHLGLLDAVTINFTGHGTDDDVSGFWTIASTNFVDALIEVQGTAIQRILYCDDPVSQL
KCSQVAFDLDDGFYPISSRNLLSHEQPISFVTLPSFNDHSFVNITVSASFGGHSGANLIA
SDTTINGFSSFCVDTRQFTISLFYNVTNSYGYVSKSQDSNCPFTLQSVNDYLSFSKFCVS
TSLLASACTIDLFGYPEFGS----GVKFTSLYFQFTKGELITGTPKPLEGVTDVSFMTLD
VCTKYTIYGFKGEGIITLTNSSFLAGVYYTSDSGQLLAFKNVTSGAVYSVTPCSFSEQAA
YVDDDIVGVISSLSSSTFNSTRELPGFFYHSNDGSNCTEPVLVYSNIGVCKSGSIGYVPS
QSGQVKIAPTVTGNISIPTNFSMSIRTEYLQLYNTPVSVDCATYVCNGNSRCKQLLTQYT
AACKTIESALQLSARLESVEVNSMLTISEEALQLATISSFNGDGYNFTNVLGVSVYDPAS
GRVVQKRSFIEDLLFNKVVTNGLGTVDEDYKRCSNGRSVADLVCAQYYSGVMVLPGVVDA
EKLHMYSASLIGGMVLGGFTSAAALPFSYAVQARLNYLALQTDVLQRNQQLLAESFNSAI
GNITSAFESVKEAISQTSKGLNTVAHALTKVQEVVNSQGAALTQLTVQLQHNFQAISSSI
DDIYSRLDILSADVQVDRLITGRLSALNAFVAQTLTKYTEVQASRKLAQQKVNECVKSQS
QRYGFCGGDGEHIFSLVQAAPQGLLFLHTVLVPSDFVDVIAIAGLCVNDEIALTLREPGL
VLFTHELQNHTATEYFVSSRRMFEPRKPTVSDFVQIESCVVTYVNLTRDQLPDVIPDYID
VNKTLDEILASLPNRTGPSLPLDVFNATYLNLTGEIADLEQRSESLRNTTEELQSLIYNI
NNTLVDLEWLNRVETYIKWPWWVWLIIFIVLIFVVSLLVFCCISTGCCGCCGCCCACFSG
CCRGPRLQPYEVFEKVHVQ
>LC063828.1_2014_Japan_GII-a
MKSLTYFWLFLPVLPTLSLPQD--------------------------------------
------------------------------------------------------------
------------------------------------------------------------
---------------------------------------VTSAGEDGISYQPCT-ANCIG
YAANVFATEPNGHIPEGFSFNNWFLLSNDSTLVHGKVVSNQPLLVNCLLAIPKIYGLGQF
FSFNQTIDGVCNGAAVQRAPEALRFNINDTSVILAEGSIVLHTALGTNFSFVCSNSSNPH
LATFAIPLGATQVPYYCFLKVDTYNST-----VYKFLAVLPPIVREIVITKYGDVYVNGF
GYLHLGLLDAVTINFTGHGTDDDVSGFWTIASTNFVDALIEVQGTAIQRILYCDDPVSQL
KCSQVAFDLDDGFYPISSRNLLSHEQPISFVTLPSFNDHSFVNITVSASFGGHSGANLIA
SDTTINGFSSFCVDTRQFTISLFYNVTNSYGYVSKSQDSNCPFTLQSVNDYLSFSKFCVS
TSLLASACTIDLFGYPEFGS----DVKFTSLYFQFTKGELITGTPKPLEGVTDVSFMTLD
VCTKYTIYGFKGEGIITLTNSSFLAGVYYTSDSGQLLAFKNVTSGAVYSVTPCSFSEQAA
YVDDDIVGVISSLSNSTFNSTRELPGFFYHSNDGSNCTEPVLVYSNIGVCKSGSIGYVPS
QSGQVKIAPTVTGNISIPTNFSMSIRTEYLQLYNTPVSVDCATYVCNGNSRCKQLLTQYT
AACKTIESALQLSARLESVEVNSMLTISEEALQLATISSFNGDGYNFTNVLGVSVYDPAS
GRVVQKRSFIEDLLFNKVVTNGLGTVDEDYKRCSNGRSVADLVCAQYYSGVMVLPGVVDA
EKLHMYSASLIGGMVLGGFTSAAALPFSYAVQARLNYLALQTDVLQRNQQLLAESFNSAI
GNITSAFESVKEAISQTSKGLNTVAHALTKVQEVVNSQGAALTQLTVQLQHNFQAISSSI
DDIYSRLDILSADVQVDRLITGRLSALNAFVAQTLTKYTEVQASRKLAQQKVNECVKSQS
QRYGFCGGDGEHIFSLVQAAPQGLLFLHTVLVPSDFVDVIAIAGLCVNDEIALTLREPGL
VLFTHELQNHTATEYFVSSRRMFEPRKPTVSDFVQIESCAVTYVNLTRDQLPDVIPDYID
VNKTLDEILASLPNRTGPSLPLDVFNATYLNLTGEIADLEQRSESLRNTTEELQSLIYNI
NNTLVDLEWLNRVETYIKWPWWVWLIIFIVLIFVVSLLVFCCISTGCCGCCGCCCACFSG
CCRGPRLQPYEVFEKVHVQ
>LC063829.1_2014_Japan_GII-a
MKSLTYFWLFLPVLSTLSLPQDVTRCSANTNFRRFFSKFNVQAPAVVVLGGYLPIGENQG
VN-STWYCAGQHPTASGVHGIFVSHIRGGHGFEIGISQEPFDPSGYQLYLHKATNGNTNA
TARLRICQFPSIKTLGPTANNDVTTGRNCLFNKAIPAHMSEHS--VVGITWDNDRVTVFS
DKIYYFYFKNDWSRVATKCYNSGGCAMQYVYEPTYYMLNVTSAGEDGISYQPCT-ANCIG
YAANVFATEPNGHIPEGFSFNNWFLLSNDSTLVHGKVVSNQPLLVNCLLAIPKIYGLGQF
FSFNQTIDGVCNGAAVQRAPEALRFNINDTSVILAEGSIVLHTALGTNFSFVCSNSSNPH
LATFAIPLGATQVPYYCFLKVDTYNST-----VYKFLAVLPPTVREIVITKYGDVYVNGF
GYLHLGLLDAVTINFTGHGTDDDVSGFWTIASTNFVDALIEVQGTAIQRILYCDDPVSQL
KCSQVAFDLDDGFYPISSRNLLSHEQPISFVTLPSFNDHSFVNITVSASFGGHSGANLIA
SDTTINGFSSFCVDTRQFTISLFYNVTNSYGYVSKSQDSNCPFTLQSVNDYLSFSKFCVS
TSLLASACTIDLFGYPEFGS----GVKFTSLYFQFTKGELITGTPKPLEGVTDVSFMTLD
VCTKYTIYGFKGEGIITLTNSSFLAGVYYTSDSGQLLAFKNVTSGAVYSVTPCSFSEQAA
YVDDDIVGVISSLSSSTFNSTRELPGFFYHSNDGSNCTEPVLVYSNIGVCKSGSIGYVPS
QSGQVKIAPTVTGNISIPTNFSMSIRTEYLQLYNTPVSVDCATYVCNGNSRCKQLLTQYT
AACKTIESALQLSARLESVEVNSMLTISEEALQLATISSFNGDGYNFTNVLGVSVYDPAS
GRVVQKRSFIEDLLFNKVVTNGLGTVDEDYKRCSNGRSVADLVCAQYYSGVMVLPGVVDA
EKLHMYSASLIGGMVLGGFTSAAALPFSYAVQARLNYLALQTDVLQRNQQLLAESFNSAI
GNITSAFESVKEAISQTSKGLNTVAHALTKVQEVVNSQGAALTQLTVQLQHNFQAISSSI
DDIYSRLDILSADVQVDRLITGRLSALNAFVAQTLTKYTEVQASRKLAQQKVNECVKSQS
QRYGFCGGDGEHIFSLVQAAPQGLLFLHTVLVPSDFVDVIAIAGLCVNDEIALTLREPGL
VLFTHELQNHTATEYFVSSRRMFEPRKPTVSDFVQIESCVVTYVNLTRDQLPDVIPDYID
VNKTLDEILASLPNRTGPSLPLDVFNATYLNLTGEIADLEQRSESLRNTTEELQSLIYNI
NNTLVDLEWLNRVETYIKWPWWVWLIIFIVLIFVVSLLVFCCISTGCCGCCGCCCACFSG
CCRGPRLQPYEVFEKVHVQ
>LC063830.1_2014_Japan_GII-a
MKSLTYFWLFLPVLSTLSLPQDVTRCSANTNFRRFFSKFNVQAPAVVVLGGYLPIGENQG
VN-STWYCAGQHPTASGVHGIFVSHIRGGHGFEIGISQEPFDPSGYQLYLHKATNGNTNA
TARLRICQFPSIKTLGPTANNDVTTGRNCLFNKAIPAHMSEHS--VVGITWDNDRVTVFS
DKIYYFYFKNDWSRVATKCYNSGGCAMQYVYEPTYYMLNVTSAGEDGISYQPCT-ANCIG
YAANVFATEPNGHIPEGFSFNNWFLLSNDSTLVHGKVVSNQPLLVNCLLAIPKIYGLGQF
FSFNQTIDGVCNGAAVQRAPEALRFNINDTSVILAEGSIVLHTALGTNFSFVCSNSSNPH
LATFAIPLGATQVPYYCFLKVDTYNST-----VYKFLAVLPPTVREIVITKYGDVYVNGF
GYLHLGLLDAVTINFTGHGTDDDVSGFWTIASTNFVDALIEVQGTAIQRILYCDDPVSQL
KCSQVAFDLDDGFYPISSRNLLSHEQPISFVTLPSFNDHSFVNITVSASFGGHSGANLIA
SDTTINGFSSFCVDTRQFTISLFYNVTNSYGYVSKSQDSNCPFTLQSVNDYLSFSKFCVS
TSLLASACTIDLFGYPEFGS----GVKFTSLYFQFTKGELITGTPKPLEGVTDVSFMTLD
VCTKYTIYGFKGEGIITLTNSSFLAGVYYTSDSGQLLAFKNVTSGAVYSVTPCSFSEQAA
YVDDDIVGVISSLSSSTFNSTRELPGFFYHSNDGSNCTEPVLVYSNIGVCKSGSIGYVPS
QSGQVKIAPTVTGNISIPTNFSMSIRTEYLQLYNTPVSVDCATYVCNGNSRCKQLLTQYT
AACKTIESALQLSARLESVEVNSMLTISEEALQLATISSFNGDGYNFTNVLGVSVYDPAS
GRVVQKRSFIEDLLFNKVVTNGLGTVDEDYKRCSNGRSVADLVCAQYYSGVMVLPGVVDA
EKLHMYSASLIGGMVLGGFTSAAALPFSYAVQARLNYLALQTDVLQRNQQLLAESFNSAI
GNITSAFESVKEAISQTSKGLNTVAHALTKVQEVVNSQGAALTQLTVQLQHNFQAISSSI
DDIYSRLDILSADVQVDRLITGRLSALNAFVAQTLTKYTEVQASRKLAQQKVNECVKSQS
QRYGFCGGDGEHIFSLVQAAPQGLLFLHTVLVPSDFVDVIAIAGLCVNDEIALTLREPGL
VLFTHELQNHTATEYFVSSRRMFEPRKPTVSDFVQIESCVVTYVNLTRDQLPDVIPDYID
VNKTLDEILASLPNRTGPSLPLDVFNATYLNLTGEIADLEQRSESLRNTTEELQSLIYNI
NNTLVDLEWLNRVETYIKWPWWVWLIIFIVLIFVVSLLVFCCISTGCCGCCGCCCACFSG
CCRGPRLQPYEVFEKVHVQ
>LC063831.1_2014_Japan_GII-a
MKSLTYFWLFLPVLSTLSLPQDVTRCSANTNFRRFFSKFNVQAPAVVVLGGYLPIGENQG
VN-STWYCAGQHPTASGVHGIFVSHIRGGHGFEIGISQEPFDPSGYQLYLHKATNGNTNA
TARLRICQFPSIKTLGPTANNDVTTGRNCLFNKAIPAYMSEHS--VVGITWDNDRVTVFS
DKIYYFYFKNDWSRVATKCYNSGGCAMQYVYEPTYYMLNVTSAGEDGISYQPCT-ANCIG
YAANVFATEPNGHIPEGFSFNNWFLLSNDSTLVHGKVVSNQPLLVNCLLAIPKIYGLGQF
FSFNQTIDGVCNGAAVQRAPEALRFNINDTSVILAEGSIVLHTALGTNFSFVCSNSSNPH
LATFAIPLGATQVPYYCFLKVDTYNST-----VYKFLAVLPPTVREIVITKYGDVYVNGF
GYLHLGLLDAVTINFTGHGTDDDVSGFWTIASTNFVDALIEVQGTAIQRILYCDDPVSQL
KCSQVAFDLDDGFYPIFSRNLLSHEQPISFVTLPSFNDHSFVNITVSASFGGHSGANLIA
SDTTINGFSSFCVDTRQFTISLFYNVTNSYGYVSKSQDSNCPFTLQSVNDYLSFSKFCVS
TSLLASACTIDLFGYPEFGS----GVKFTSLYFQFTKGELITGTPKPLEGVTDVSFMTLD
VCTKYTIYGFKGEGIITLTNSSFLAGVYYTSDSGQLLAFKNVTSGAVYSVTPCSFSEQAA
YVDDDIVGVISSLSSSTFNSTRELPGFFYHSNDGSNCTEPVLVYSNIGVCKSGSIGYVPS
QSGQVKIAPTVTGNISIPTNFSMSIRTEYLQLYNTPVSVDCATYVCNGNSRCKQLLTQYT
AACKTIESALQLSARLESVEVNSMLTISEEALQLATISSFNGDGYNFTNVLGVSVYDPAS
GRVVQKRSFIEDLLFNKVVTKGLGTVDEDYKRCSNGRSVADLVCAQYYSGVMVLPGVVDA
EKLHMYSASLIGGMVLGGFTSAAALPFSYAVQARLNYLALQTDVLQRNQQLLAESFNSAI
GNITSAFESVKEAISQTSKGLNTVAHALTKVQEVVNSQGAALTQLTVQLQHNFQAISSSI
DDIYSRLDILSADVQVDRLITGRLSALNAFVAQTLTKYTEVQASRKLAQQKVNECVKSQS
QRYGFCGGDGEHIFSLVQAAPQGLLFLHTVLVPSDFVDVIAIAGLCVNDEIALTLREPGL
VLFTHELQNHTATEYFVSSRRMFEPRKPTVSDFVQIESCVVTYVNLTRDQLPDVIPDYID
VNKTLDEILASLPNRTGPSLPLDVFNATYLNLTGEIADLEQRSESLRNTTEELQSLIYNI
NNTLVDLEWLNRVETYIKWPWWVWLIIFIVLIFVVSLLVFCCISTGCCGCCGCCCACFSG
CCRGPRLQPYEVFEKVHVQ
>LC063832.1_2014_Japan_GII-a
MKSLTYFWLFLPVLSTLSLPQDVTRCSANTNFRRFFSKFNVQAPAVVVLGGYLPIGENQG
VN-STWYCAGQHPTASGVHGIFVSHIRGGHGFEIGISQEPFDPSGYQLYLHKATNGNTNA
TARLRICQFPSIKTLGPTANNDVTTGRNCLFNKAIPAYMSEHS--VVGITWDNDRVTVFS
DKIYYFYFKNDWSRVATKCYNSGGCAMQYVYEPTYYMLNVTSAGEDGISYQPCT-ANCIG
YAANVFATEPNGHIPEGFSFNNWFLLSNDSTLVHGKVVSNQPLLVNCLLAIPKIYGLGQF
FSFNQTIDGVCNGAAVQRAPEALRFNINDTSVILAEGSIVLHTALGTNFSFVCSNSSNPH
LATFAIPLGATQVPYYCFLKVDTYNST-----VYKFLAVLPPTVREIVITKYGDVYVNGF
GYLHLGLLDAVTINFTGHGTDDDVSGFWTIASTNFVDALIEVQGTAIQRILYCDDPVSQL
KCSQVAFDLDDGFYPIFSRNLLSHEQPISFVTLPSFNDHSFVNITVSASFGGHSGANLIA
SDTTINGFSSFCVDTRQFTISLFYNVTNSYGYVSKSQDSNCPFTLQSVNDYLSFSKFCVS
TSLLASACTIDLFGYPEFGS----GVKFTSLYFQFTKGELITGTPKPLEGVTDVSFMTLD
VCTKYTIYGFKGEGIITLTNSSFLAGVYYTSDSGQLLAFKNVTSGAVYSVTPCSFSEQAA
YVDDDIVGVISSLSSSTFNSTRELPGFFYHSNDGSNCTEPVLVYSNIGVCKSGSIGYVPS
QSGQVKIAPTVTGNISIPTNFSMSIRTEYLQLYNTPVSVDCATYVCNGNSRCKQLLTQYT
AACKTIESALQLSARLESVEVNSMLTISEEALQLATISSFNGDGYNFTNVLGVSVYDPAS
GRVVQKRSFIEDLLFNKVVTKGLGTVDEDYKRCSNGRSVADLVCAQYYSGVMVLPGVVDA
EKLHMYSASLIGGMVLGGFTSAAALPFSYAVQARLNYLALQTDVLQRNQQLLAESFNSAI
GNITSAFESVKEAISQTSKGLNTVAHALTKVQEVVNSQGAALTQLTVQLQHNFQAISSSI
DDIYSRLDILSADVQVDRLITGRLSALNAFVAQTLTKYTEVQASRKLAQQKVNECVKSQS
QRYGFCGGDGEHIFSLVQAAPQGLLFLHTVLVPSDFVDVIAIAGLCVNDEIALTLREPGL
VLFTHELQNHTATEYFVSSRRMFEPRKPTVSDFVQIESCVVTYVNLTRDQLPDVIPDYID
VNKTLDEILASLPNRTGPSLPLDVFNATYLNLTGEIADLEQRSESLRNTTEELQSLIYNI
NNTLVDLEWLNRVETYIKWPWWVWLIIFIVLIFVVSLLVFCCISTGCCGCCGCCCACFSG
CCRGPRLQPYEVFEKVHVQ
>LC063833.1_2014_Japan_GII-a
MKSLTYFWLFLPVLSTLSLPQDVTRCSANTNFRRFFSKFNVQAPAVVVLGGYLPIGENQG
VN-STWYCAGQHPTASGVHGIFVSHIRGGHGFEIGISQEPFDPSGYQLYLHKATNGNTNA
TARLRICQFPSIKTLGPTANNDVTTGRNCLFNKAIPAHMSEHS--VVGITWDNDRVTVFS
DKIYYFYFKNDWSRVATKCYNSGGCAMQYVYEPTYYMLNVTSAGEDGISYQPCT-ANCIG
YAANVFATEPNGHIPEGFSFNNWFLLSNDSTLVHGKVVSNQPLLVNCLLAIPKIYGLGQF
FSFNQTIDGVCNGAAVQRAPEALRFNINDTSVILAEGSIVLHTALGTNFSFVCSNSSNPH
LATFAIPLGATQVPYYCFLKVDTYNST-----VYKFLAVLPPTVREIVITKYGDVYVNGF
GYLHLGLLDAVTINFTGHGTDDDVSGFWTIASTNFVDALIEVQGTAIQRILYCDDPVSQL
KCSQVAFDLDDGFYPISSRNLLSHEQPISFVTLPSFNDHSFVNITVSASFGGHSGANLIA
SDTTINGFSSFCVDTRQFTISLFYNVTNSYGYVSKSQDSNCPFTLQSVNDYLSFSKFCVS
TSLLASACTIDLFGYPEFGS----GVKFTSLYFQFTKGELITGTPKPLEGVTDVSFMTLD
VCTKYTIYGFKGEGIITLTNSSFLAGVYYTSDSGQLLAFKNVTSGAVYSVTPCSFSEQAA
YVDDDIVGVISSLSSSTFNSTRELPGFFYHSNDGSNCTEPVLVYSNIGVCKSGSIGYVPS
QSGQVKIAPTVTGNISIPTNFSMSIRTEYLQLYNTPVSVDCATYVCNGNSRCKQLLTQYT
AACKTIESALQLSARLESVEVNSMLTISEEALQLATISSFNGDGYNFTNVLGVSVYDPAS
GRVVQKRSFIEDLLFNKVVTNGLGTVDEDYKRCSNGRSVADLVCAQYYSGVMVLPGVVDA
EKLHMYSASLIGGMVLGGFTSAAALPFSYAVQARLNYLALQTDVLQRNQQLLAESFNSAI
GNITSAFESVKEAISQTSKGLNTVAHALTKVQEVVNSQGAALTQLTVQLQHNFQAISSSI
DDIYSRLDILSADVQVDRLITGRLSALNAFVSQTLTKYTEVQASRKLAQQKVNECVKSQS
QRYGFCGGDGEHIFSLVQAAPQGLLFLHTVLVPSDFVDVIAIAGLCVNDEIALTLREPGL
VLFTHELQNHTATEYFVSSRRMFEPRKPTVSDFVQIESCVVTYVNLTRDQLPDVIPDYID
VNKTLDEILASLPNRTGPSLPLDVFNATYLNLTGEIADLEQRSESLRNTTEELQSLIYNI
NNTLVDLEWLNRVETYIKWPWWVWLIIFIVLIFVVSLLVFCCISTGCCGCCGCCCACFSG
CCRGPRLQPYEVFEKVHVQ
>LC063834.1_2014_Japan_GII-a
MKSLTYFWLFLPVLSTLSLPQDVTRCSANTNFRRFFSKFNVRAPAVVVLGGYLPIGENQG
VN-STWYCAGQHPTASGVHGIFVSHIRGGHGFEIGISQEPFDPSGYQLYLHKATNGNTNA
TARLRICQFPSIKTLGPTANNDVTTGRNCLFNKAIPAHMSEHS--VVGITWDNDRVTVFS
DKIYYFYFKNDWSRVATKCYNSGGCAMQYVYEPTYYMLNVTSAGEDGISYQPCT-ANCIG
YAANVFATEPNGHIPEGFSFNNWFLLSNDSTLVHGKVVSNQPLLVNCLLAIPKIYGLGQF
FSFNQTIDGVCNGAAVQRAPEALRFNINDTSVILAEGSIVLHTALGINFSFVCSNSSNPH
LATFAIPLGATQVPYYCFFKVDTYNST-----VYKFLAVLPPTVREIVITKYGDVYVNGF
GYLHLGLLDAVTINFTGHGTDDDVSGFWTIASTNFVDALIEVQGTAIQRILYCDDPVSQL
KCSQVAFDLDDGFYPISSRNLLSHEQPISFVTLPSFNDHSFVNITVSASFGGHSGANLIA
SDTTINGFSSFCVDTRQFTISLFYNVTNSYGYVSKSQDSNCPFTLQSVNDYLSFSKFCVS
TSLLASACTIDLFGYPEFGS----GVKFTSLYFQFTKGELITGTPKPLEGVTDVSFMTLD
VCTKYTIYGFKGEGIITLTNSSFLAGVYYTSDSGQLLAFKNVTSGAVYSVTPCSFSEQAA
YVDDDIVGVISSLSSSTFNSTRELPGFFYHSSDGSNCTEPVLVYSNIGVCKSGSIGYVPS
QSGQVKIAPTVTGNISIPTNFSMSIRTEYLQLYNTPVSVDCATYVCNGNSRCKQLLTQYT
AACKTIESALQLSARLESVEVNSMLTISEEALQLATISSFNGDGYNFTNVLGVSVYDPAS
GRVVQKRSFIEDLLFNKVVTNGLGTVDEDYKRCSNGRSVADLVCAQYYSGVMVLPGVVDA
EKLHMYSASLIGGMVLGGFTSAAALPFSYAVQARLNYLALQTDVLQRNQQLLAESFNSAI
GNITSAFESVKEAISQTSKGLNTVAHALTKVQEVVNSQGAALTQLTVQLQHNFQAISSSI
DDIYSRLDILSADVQVDRLITGRLSALNAFVSQTLTKYTEVQASRKLAQQKVNECVKSQS
QRYGFCGGDGEHIFSLVQAAPQGLLFLHTVLVPSDFVDVIAIAGLCVNDEIALTLREPGL
VLFTHELQNHTATEYFVSSRRMFEPRKPTVSDFVQIESCVVTYVNLTRDQLPDVIPDYID
VNKTLDEILASLPNRTGPSLPLDVFNATYLNLTGEIADLEQRSESLRNTTEELQSLIYNI
NNTLVDLEWLNRVETYIKWPWWVWLIIFIVLIFVVSLLVFCCISTGCCGCCGCCCACFSG
CCRGPRLQPYEVFEKVHVQ
>LC063835.1_2014_Japan_GII-a
MKSLTYFWLFLPVLSTLSLPQDVTRCSANTNFRRFFSKFNVQAPAVVVLGGYLPIGENQG
VN-STWYCAGQHPTASGVHGIFVSHIRGGHGFEIGISQEPFDPSGYQLYLHKATNGNTNA
TARLRICQFPSIKTLGPTANNDVTTGRNCLFNKAIPAHMSEHS--VVGITWDNDRVTVFS
DKIYYFYFKNDWSRVATKCYNSGGCAMQYVYEPTYYMLNVTSAGEDGISYQPCT-ANCIG
YAANVFATEPNGHIPEGFSFNNWFLLSNDSTLVHGKVVSNQPLLVNCLLAIPKIYGLGQF
FSFNQTIDGVCNGAAVQRAPEALRFNINDTSVILAEGSIVLHTALGINFSFVCSNSSNPH
LATFAIPLGATQVPYYCFFKVDTYNST-----VYKFLAVLPPTVREIVITKYGDVYVNGF
GYLHLGLLDAVTINFTGHGTDDDVSGFWTIASTNFVDALIEVQGTAIQRILYCDDPVSQL
KCSQVAFDLDDGFYPISSRNLLSHEQPISFVTLPSFNDHSFVNITVSASFGGHSGANLIA
SDTTINGFSSFCVDTRQFTISLFYNVTNSYGYVSKSQDSNCPFTLQSVNDYLSFSKFCVS
TSLLASACTIDLFGYPEFGS----GVKFTSLYFQFTKGELITGTPKPLEGVTDVSFMTLD
VCTKYTIYGFKGEGIITLTNSSFLAGVYYTSDSGQLLAFKNVTSGAVYSVTPCSFSEQAA
YVDDDIVGVISSLSSSTFNSTRELPGFFYHSNDGSNCTEPVLVYSNIGVCKSGSIGYVPS
QSGQVKIAPTVTGNISIPTNFSMSIRTEYLQLYNTPVSVDCATYVCNGNSRCKQLLTQYT
AACKTIESALQLSARLESVEVNSMLTISEEALQLATISSFNGDGYNFTNVLGVSVYDPAS
GRVVQKRSFIEDLLFNKVVTNGLGTVDEDYKRCSNGRSVADLVCAQYYSGVMVLPGVVDA
EKLHMYSASLIGGMVLGGFTSAAALPFSYAVQARLNYLALQTDVLQRNQQLLAESFNSAI
GNITSAFESVKEAISQTSKGLNTVAHALTKVQEVVNSQGAALTQLTVQLQHNFQAISSSI
DDIYSRLDILSADVQVDRLITGRLSALNAFVSQTLTKYTEVQASRKLAQQKVNECVKSQS
QRYGFCGGDGEHIFSLVQAAPQGLLFLHTVLVPSDFVDVIAIAGLCVNDEIALTLREPGL
VLFTHELQNHTATEYFVSSRRMFEPRKPTVSDFVQIESCVVTYVNLTRDQLPDVIPDYID
VNKTLDEILASLPNRTGPSLPLDVFNATYLNLTGEIADLEQRSESLRNTTEELQSLIYNI
NNTLVDLEWLNRVETYIKWPWWVWLIIFIVLIFVVSLLVFCCISTGCCGCCGCCCACFSG
CCRGPRLQPYEVFEKVHVQ
>LC063836.1_2013_Japan_GII-a
MKSLTYFWLFLPVLSTLSLPQDVTRCSANTNFRRFFSKFNVQAPAVVVLGGYLPIGENQG
VN-STWYCAGQHPTASGVHGIFVSHIRGGHGFEIGISQEPFDPSGYQLYLHKATNGNTNA
TARLRICQFPSIKTLGPTANNDVTTGRNCLFNKAIPAHMSEHS--VVGITWDNDRVTVFS
DKIYYFYFKNDWSRVATKCYNSGGCAMQYVYEPTYYMLNVTSAGEDGISYQPCT-ANCIG
YAANVFATEPNGHIPEGFSFNNWFLLSNDSTLVHGKVVSNQPLLVNCLLAIPKIYGLGQF
FSFNQTIDGVCNGAAVQRAPEALRFNINDTSVILAEGSIVLHTALGTNFSFVCSNSSNPH
LATFATPLGATQVPYYCFLKVDTYNST-----VYKFLAVLPPTVREIVITKYGDVYVNGF
GYLHLGLLDAVTINFTGHGTDDDVSGFWTIASTNFVDALIEVQGTAIQRILYCDDPVSQL
KCSQVAFDLDDGFYPISSRNLLSHEQPISFVTLPSFNDHSFVNITVSASFGGHSGANLIA
SDTTINGFSSFCVDTRQFTISLFYNVTNSYGYVSKSQDSNCPFTLQSVNDYLSFSKFCVS
TSLLASACTIDLFGYPEFGS----GVKFTSLYFQFTKGELITGTPKPLEGVTDVSFMTLD
VCTTYTIYGFKGEGIITLTNSSFLAGVYYTSDSGQLLAFKNVTSGAVYSVTPCSFSEQAA
YVDDDIVGVISSLSSSTFNSTRELPGFFYHSNDGSNCTEPVLVYSNIGVCKSGSIGYVPS
QSGQVKIAPTVTGNISIPTNFSMSIRTEYLQLYNTPVSVDCATYVCNGNSRCKQLLTQYT
AACKTIESALQLSARLESVEVNSMLTISEEALQLATISSFNGDGYNFTNVLGVSVYDPAS
GRVVQKRSFIEDLLFNKVVTNGLGTVDEDYKRCSNGRSVADLVCAQYYSGVMVLPGVVDA
EKLHMYSASLIGGMVLGGFTSAAALPFSYAVQARLNYLALQTDVLQRNQQLLAESFNSAI
GNITSAFESVKEAISQTSKGLNTVAHALTKVQEVVNSQGAALTQLTVQLQHNFQAISSSI
DDIYSRLDILSADVQVDRLITGRLSALNAFVAQTLTKYTEVQASRKLAQQKVNECVKSQS
QRYGFCGGDGEHIFSLVQAAPQGLLFLHTVLVPSDFVDVIAIAGLCVNDEIALTLREPGL
VLFTHELQNHTATEYFVSSRRMFEPRKPTVSDFVQIESCVVTYVNLTRDQLPDVIPDYID
VNKTLDEILASLPNRTGPSLPLDVFNATYLNLTGEIADLEQRSESLRNTTEELQSLIYNI
NNTLVDLEWLNRVETYIKWPWWVWLIIFIVLIFVVSLLVFCCISTGCCGCCGCCCACFSG
CCRGPRLQPYEVFEKVHVQ
>LC063837.1_2014_Japan_GII-a
MKSLTYFWLFLPVLSTLSLPQDVTRCSANTNFRRFFSKFNVQAPAVVVLGGYLPIGENQG
VN-STWYCAGQHPTASGVHGIFVSHIRGGHGFEIGISQEPFDPSGYQLYLHKATNGNTNA
TARLRICQFPSIKTLGPTANNDVTTGRNCLFNKAIPAHMSEHS--VVGITWDNDRVTVFS
DKIYYFYFKNDWSRVATKCYNSGGCAMQYVYEPTYYMLNVTSAGEDGISYQPCT-ANCIG
YAANVFATEPNGHIPEGFSFNNWFLLSNDSTLVHGKVVSSQPLLVNCLLAIPKIYGLGQF
FSFNQTIDGVCNGAAVQRAPEALRFNINDTSVILAEGSIVLHTALGTNFSFVCSNSSNPH
LATFAIPLGATQVPYYCFLKVDTYNST-----VYKFLAVLPPTVREIVITKYGDVYVNGF
GYLHLGLLDAVTINFTGHGTDDDVSGFWTIASTNFVDALIEVQGTAIQRILYCDDPVSQL
KCSQVAFDLDDGFYPISSRNLLSHEQPISFVTLPSFNDHSFVNITVSASFGGHSGANLIA
SDTTINGFSSFCVDTRQFTISLFYNVTNSYGYVSKSQDSNCPFTLQSVNDYLSFSKFCVS
TSLLASACTIDLFGYPEFGS----GVKFTSLYFQFTKGELITGTPKPLEGVTDVSFMTLD
VCTKYTIYGFKGEGIITLTNSSFLAGVYYTSDSGQLLAFKNVTSGAVYSVTPCSFSEQAA
YVDDDIVGVISSLSSSTFNSTRELPGFFYHSNDGSNCTEPVLVYSNIGVCKSGSIGYVPS
QSGQVKIAPTVTGNISIPTNFSMSIRTEYLQLYNTPVSVDCATYVCNGNSRCKQLLTQYT
AACKTIESALQLSARLESVEVNSMLTISEEALQLATISSFNGDGYNFTNVLGVSVYDPAS
GRVVQKRSFIEDLLFNKVVTNGLGTVDEDYKRCSNGRSVADLVCAQYYSGVMVLPGVVDA
EKLHMYSASLIGGMVLGGFTSAAALPFSYAVQARLNYLALQTDVLQRNQQLLAESFNSAI
GNITSAFESVKEAISQTSKGLNTVAHALTKVQEVVNSQGAALTQLTVQLQHNFQAISSSI
DDIYSRLDILSADVQVDRLITGRLSALNAFVAQTLTKYTEVQASRKLAQQKVNECVKSQS
QRYGFCGGDGEHIFSLVQAAPQGLLFLHTVLVPSDFVDVIAIAGLCVNDEIALTLREPGL
VLFTHELQNHTATEYFVSSRRMFEPRKPTVSDFVQIESCVVTYVNLTRDQLPDVIPDYID
VNKTLDEILASLPNRTGPSLPLDVFNATYLNLTGEIADLEQRSESLRNTTEELQSLIYNI
NNTLVDLEWLNRVETYIKWPWWVWLIIFIVLIFVVSLLVFCCISTGCCGCCGCCCACFSG
CCRGPRLQPYEVFEKVHVQ
>LC063838.1_2014_Japan_GII-a
MKSLTYFWLFLPVLSTLSLPQDVTRCSANTNFRRFFSKFNVQAPAVVVLGGYLPIGENQG
VN-STWYCAGQHPTASGVHGIFVSHIRGGHGFEIGISQEPFDPSGYQLYLHKATNGNTNA
TARLRICQFPSIKTLGPTANNDVTTGRKCLFNKSIPAHMSEHS--VVGITWDNDRVTVFS
DKIYYFYFKNDWSRVATKCYNSGGCAMQYVYEPIYYMLNVTSAGEDGISYQPCT-ANCIG
YAANVFATEPNGHIPEGFSFNNWFLLSNDSTLVHGKVVSNQPLLVNCLLAIPKIYGLGQF
FSFNQTIDGVCNGAAVQRAPEALRFNINDTSVILAEGSIVLHTALGTNFSFVCSNSSNPH
LATFAIPLGATQVPYYCFLKVDTYNST-----VYKFLAVLPPTVREIVITKYGDVYVNGF
GYLHLGLLDAVTINFTGHGTDDDVSGFWTIASTNFVDALIEVQGTAIQRILYCDDPVSQL
KCSQVAFDLDDGFYTISSRNLLSHEQPISFVTLPSFNDHSFVNITVSASFGGHSGANLIA
SDTTINGFSSFCVDTRQFTISLFYNVTNSYGYVSKSQDSNCPFTLQSVNDYLSFSKFCVS
TSLLASACTIDLFGYPEFGS----GVKFTSLYFQFTKGELITGTPKPLEGVTDVSFMTLD
VCTKYTIYGFKGEGIITLTNSSFLAGVYYTSDSGQLLAFKNVTSGAVYSVTPCSFSEQAA
YVDDDIVGVISSLSSSTFNSTRELPGFFYHSNDGSNCTEPVLVYGNIGVCKSGSIGYVPS
QSGQVKIAPTVTGNISIPTNFSMSIRTEYLQLYNTPVSVDCATYVCNGNSRCKQLLTQYT
AACKTIESALQLSARLESVEVNSMLTISEEALQLATISSFNGDGYNFTNVLGVSVYDPAS
GRVVQKRSFIEDLLFNKVVTNGLGTVDEDYKRCSNGRSVADLVCAQYYSGVMVLPGVVDA
EKLHMYSASLIGGMVLGGFTSAAALPFSYAVQARLNYLALQTDVLQRNQQLLAESFNSAI
GNITSAFESVKEAISQTSKGLNTVAHALTKVQEVVNSQGAALTQLIVQLQHNFQAISSSI
DDIYSRLDILSADVQVDRLITGRLSALNAFLAQTLTKYTEVQASRKLAQQKVNECVKSQS
QRYGFCGGDGEHIFSLVQAAPQGLLFLHTVLVPSDFVDVIAIAGLCVNDEIALTLREPGL
VLFTHELQNHTATEYFVSSRRMFEPRKPTVSDFVQIESCVVTYVNLTRDQLPDVIPDYID
VNKTLDEILASLPNRTGPSLPLDVFNATYLNLTGEIADLEQRSESLRNTTEELQSLIYNI
NNTLVDLEWLNRVETYIKWPWWVWLIIFIVLIFVVSLLVFCCISTGCCGCCGCCCACFSG
CCRGPRLQPYEVFEKVHVQ
>LC063839.1_2014_Japan_GII-a
MKSLTYFWLFLPVLSTLSLPQDVTRCSANTNFRRFFSKFNVQAPAVVVLGGYLPIGENQG
VN-STWYCAGQHPTASGVHGIFVSHIRGGHGFEIGISQEPFDPSGYQLYLHKATNGNTNA
TARLRICQFPSIKTLGPTANNDVTTGRNCLFNKAIPAHMSEHS--VVGITWDNDRVTVFS
DKIYYFYFKNDWSRVATKCYNSGGCAMQYVYEPTYYMLNVTSAGEDGISYQPCT-ANCIG
YAANVFATEPNGHIPEGFSFNNWFLLSNDSTLVHGKVVSNQPLLVNCLLAIPKIYGLGQF
FSFNQTIDGVCNGAAVQRAPEALRFNINDTSVILAEGSIVLHTALGTNFSFVCSNSSNPH
LATFAIPLGATQVPYYCFFKVDTYNST-----VYKFLAVLPPTVREIVITKYGDVYVNGF
GYLHLGLLDAVTINFTGHGTDDDVSGFWTIASTNFVDALIEVQGTAIQRILYCDDPVSQL
KCSQVAFDLDDGFYPISSRNLLSYEQPISFVILPSFNDHSFVNITVSASFGGHSGANLIA
SDTTINGFSSFCVDTRQFTISLFYNVTNSYGYVSKSQDSNCPFTLQSVNDYLSFSKFCVS
TSLLASACTIDLFGYPEFGS----GVKFTSLYFQFTKGELITGTPKPLEGVTDVSFMTLD
VCTKYTIYGFKGEGIITLTNSSFLAGVYYTSDSGQLLAFKNVTSGAVYSVTPCSFSEQAA
YVDDDIVGVISSLSSSTFNSTRELPGFFYHSNDGSNCTEPVLVYSNIGVCKSGSIGYVPS
QSGQVKIAPTVTGNISIPTNFSMSIRTEYLQLYNTPVSVDCATYVCNGNSRCKQLLTQYT
AACKTIESALQLSARLESVEVNSMLTISEEALQLATISSFNGDGYNFTNVLGVSVYDPAS
GRVVQKRSFIEDLLFNKVVTNGLGTVDEDYKRCSNGRSVADLVCAQYYSGVMVLPGVVDA
EKLHMYSASLIGGMVLGGFTSAAALPFSYAVQARLNYLALQTDVLQRNQQLLAESFNSAI
GNITSAFESVKEAISQTSKGLNTVAHALTKVQEVVNSQGAALTQLTVQLQHNFQAISSSI
DDIYSRLDILSADVQVDRLITGRLSALNAFVAQTLTKYTEVQASRKLAQQKVNECVKSQS
QRYGFCGGDGEHIFSLVQAAPQGLLFLHTVLVPSDFVDVIAIAGLCVNDEIALTLREPGL
VLFTHELQNHTATEYFVSSRRMFEPRKPTVSDFVQIESCVVTYVNLTRDQLPDVIPDYID
VNKTLDEILASLPNRTGPSLPLDVFNATYLNLTGEIADLEQRSESLRNTTEELQSLIYNI
NNTLVDLEWLNRVETYIKWPWWVWLIIFIVLIFVVSLLVFCCISTGCCGCCGCCCACFSG
CCRGPRLQPYEVFEKVHVQ
>LC063840.1_2014_Japan_GII-a
MKSLTYFWLFLPVLSTLSLPQDVTRCSANTNFRRFFSKFNVQAPAVVVLGGYLPIGENQG
VN-STWYCAGQHPTASGVHGIFVSHIRGGHGFEIGISQEPFDPSGYQLYLHKATNGNTNA
TARLRICQFPSIKTLGPTANNDVTTGRNCLFNKAIPAHMSEHS--VVGITWDNDRVTVFS
DKIYYFYFKNDWSRVATKCYNSGGCAMQYVYEPTYYMLNVTSAGEDGISYQPCT-ANCIG
YAANVFATEPNGHIPEGFSFNNWFLLSNDSTLVHGKVVSNQPLLVNCLLAIPKIYGLGQF
FSFNQTIDGVCNGAAVQRAPEALRFNINDTSVILAEGSIVLHTALGTNFSFVCSNSSNPH
LATFAIPLGATQVPYYCFLKVDTYNST-----VYKFLAVLPPTVREIVITKYGDVYVNGF
GYLHLGLLDAVTINFTGHGTDDDVSGFWTIASTNFVDALIEVQGTAIQRILYCDDPVSQL
KCSQVAFDLDDGFYPISSRNLLSHEQPISFVTLPSFNDHSFVNITVSASFGGHSGANLIA
SDTTINGFSSFCVDTRQFTISLFYNVTNSYGYVSKSQDSNCPFTLQSVNDYLSFSKFCVS
TSLLASACTIDLFGYPEFGS----GVKFTSLYFQFTKGELITGTPKPLEGVTDVSFMTLD
VCTKYTIYGFKGEGIITLTNSSFLAGVYYTSDSGQLLAFKNVTSGAVYSVTPCSFSEQAA
YVDDDIVGVISSLSSSTFNSTRELPGFFYHSNDGSNCTEPVLVYSNIGVCKSGSIGYVPS
QSGQVKIAPTVTGNISIPTNFSMSIRTEYLQLYNTPVSVDCATYVCNGNSRCKQLLTQYT
AACKTIESALQLSARLESVEVNSMLTISEEALQLATISSFNGDGYNFTNVLGVSVYDPAS
GRVVQKRSFIEDLLFNKVVTNGLGTVDEDYKRCSNGRSVADLVCAQYYSGVMVLPGVVDA
EKLHMYSASLIGGMVLGGFTSAAALPFSYAVQARLNYLALQTDVLQRNQQLLAESFNSAI
GNITSAFESVKEAISQTSKGLNTVAHALTKVQEVVNSQGAALTQLTVQLQHNFQAISSSI
DDIYSRLDILSADVQVDRLITGRLSALNAFVAQTLTKYTEVQASRKLAQQKVNECVKSQS
QRYGFCGGDGEHIFSLVQAAPQGLLFLHTVLVPSDFVDVIAIAGLCVNDEIALTLREPGL
VLFTHELQNHTATEYLVSSRRMFEPRKPTVSDFVQIESCVVTYVNLTRDQLPDVIPDYID
VNKTLDEILASLPNRTGPSLPLDVFNATYLNLTGEIADLEQRSESLRNTTEELQSLIYNI
NNTLVDLEWLNRVETYIKWPWWVWLIIFIVLIFVVSLLVFCCISTGCCGCCGCCCACFSG
CCRGPRLQPYEVFEKVHVQ
>LC063841.1_2014_Japan_GII-a
MKSLTYFWLFLPVLSTLSLPQDVTRCSANTNFRRFFSKFNVQAPAVVVLGGYLPIGENQG
VN-STWYCAGQHPTASGVHGIFVSHIRGGHGFEIGISQEPFDPSGYQLYLHKATNGNTNA
TARLRICQFPSIKTLGPTANNDVTTGRNCLFNKAIPAHMSEHS--VVGITWDNDRVTVFS
DKIYYFYFKNDWSRVATKCYNSGGCAMQYVYEPTYYMLNVTSAGEDGISYQPCT-ANCIG
YAANVFATEPNGHIPEGFSFNNWFLLSNDSTLVHGKVVSNQPLLVNCLLAIPKIYGLGQF
FSFNQTIDGVCNGAAVQRAPEALRFNINDTSVILAEGSIVLHTALGTNFSFVCSNSSNPH
LATFAIPLGATQVPYYCFLKVDTYNST-----VYKFLAVLPPTVREIVITKYGDVYVNGF
GYLHLGLLDAVTINFTGHGTDDDVSGFWTIASTNFVDALIEVQGTAIQRILYCDDPVSQL
KCSQVAFDLDDGFYPISSRNLLSHEQPISFVTLPSFNDHSFVNITVSASFGGHSGANLIA
SDTTINGFSSFCVDTRQFTISLFYNVTNSYGYVSKSQDSNCPFTLQSVNDYLSFSKFCVS
TSLLASACTIDLFGYPEFGS----GVKFTSLYFQFTKGELITGTPKPLEGVTDVSFMTLD
VCTKYTIYGFKGEGIITLTNSSFLAGVYYTSDSGQLLAFKNVTSGAVYSVTPCSFSEQAA
YVDDDIVGVISSLSSSTFNSTRELPGFFYHSNDGSNCTEPVLVYSNIGVCKSGSIGYVPS
QSGQVKIAPTVTGNISIPTNFSMSIRTEYLQLYNTPVSVDCATYVCNGNSRCKQLLTQYT
AACKTIESALQLSARLESVEVNSMLTISEEALQLATISSFNGDGYNFTNVLGVSVYDPAS
GRVVQKRSFIEDLLFNKVVTNGLGTVDEDYKRCSNGRSVADLVCAQYYSGVMVLPGVVDA
EKLHMYSASLIGGMVLGGFTSAAALPFSYAVQARLNYLALQTDVLQRNQQLLAESFNSAI
GNITSAFESVKEAISQTSKGLNTVAHALTKVQEVVNSQGAALTQLTVQLQHNFQAISSSI
DDIYSRLDILSADVQVDRLITGRLSALNAFVAQTLTKYTEVQASRKLAQQKVNECVKSQS
QRYGFCGGDGEHIFSLVQAAPQGLLFLHTVLVPSDFVDVIAIAGLCVNDEIALTLREPGL
VLFTHELQNHTATEYLVSSRRMFEPRKPTVSDFVQIESCVVTYVNLTRDQLPDVIPDYID
VNKTLDEILASLPNRTGPSLPLDVFNATYLNLTGEIADLEQRSESLRNTTEELQSLIYNI
NNTLVDLEWLNRVETYIKWPWWVWLIIFIVLIFVVSLLVFCCISTGCCGCCGCCCACFSG
CCRGPRLQPYEVFEKVHVQ
>LC063842.1_2014_Japan_GII-a
MKSLTYFWLFLPVLSTLSLPQDVTRCSANTNFRRFFSKFNVQAPAVVVLGGYLPIGENQG
VN-STWYCAGQHPTASGVHGIFVSHIRGGHGFEIGISQEPFDPSGYQLYLHKATNGNTNA
TARLRICQFPSIKTLGPTANNDVTTGRNCLFNKAIPAHMSEHS--VVGITWDNDRVTVFS
DKIYYFYFKNDWSRVATKCYNSGGCAMQYVYEPTYYMLNVTSAGEDGISYQPCT-ANCIG
YAANVFATEPNGHIPEGFSFNNWFLLSNDSTLVHGKVVSNQPLLVNCLLAIPKIYGLGQF
FSFNQTIDGVCNGAAVQRAPEALRFNINDTSVILAEGSIVLHTALGTNFSFVCSNSSNPH
LATFAIPLGATQVPYYCFLKVDTYNST-----VYKFLAVLPPTVREIVITKYGDVYVNGF
GYLHLGLLDAVTINFTGHGTDDDVSGFWTIASTNFVDALIEVQGTAIQRILYCDDPVSQL
KCSQVAFDLDDGFYPISSRNLLSHEQPISFVTLPSFNDHSFVNITVSASFGGHSGANLIA
SDTTINGFSSFCVDTRQFTISLFYNVTNSYGYVSKSQDSNCPFTLQSVNDYLSFSKFCVS
TSLLASACTIDLFGYPEFGS----GVKFTSLYFQFTKGELITGTPKPLEGVTDVSFMTLD
VCTKYTIYGFKGEGIITLTNSSFLAGVYYTSDSGQLLAFKNVTSGAVYSVTPCSFSEQAA
YVDDDIVGVISSLSSSTFNSTRELPGFFYHSNDGSNCTEPVLVYSNIGVCKSGSIGYVPS
QSGQVKIAPTVTGNISIPTNFSMSIRTEYLQLYNTPVSVDCATYVCNGNSRCKQLLTQYT
AACKTIESALQLSARLESVEVNSMLTISEEALQLATISSFNGDGYNFTNVLGVSVYDPAS
GRVVQKRSFIEDLLFNKVVTNGLGTVDEDYKRCSNGRSVADLVCAQYYSGVMVLPGVVDA
EKLHMYSASLIGGMVLGGFTSAAALPFSYAVQARLNYLALQTDVLQRNQQLLAESFNSAI
GNITSAFESVKEAISQTSKGLNTVAHALTKVQEVVNSQGAALTQLTVQLQHNFQAISSSI
DDIYSRLDILSADVQVDRLITGRLSALNAFVAQTLTKYTEVQASRKLAQQKVNECVKSQS
QRYGFCGGDGEHIFSLVQAAPQGLLFLHTVLVPSDFVDVIAIAGLCVNDEIALTLREPGL
VLFTHELQNHTATEYLVSSRRMFEPRKPTVSDFVQIESCVVTYVNLTRDQLPDVIPDYID
VNKTLDEILASLPNRTGPSLPLDVFNATYLNLTGEIADLEQRSESLRNTTEELQSLIYNI
NNTLVDLEWLNLVETYIKWPWWVWLIIFIVLIFVVSLLVFCCISTGCCGCCGCCCACFSG
CCRGPRLQPYEVFEKVHVQ
>LC063843.1_2014_Japan_GII-a
MKSLTYFWLFLPVLSTLSLPQDVTRCSANTNFRRFFSKFNVQAPAVVVLGGYLPIGENQG
VN-STWYCAGQHPTASGVHGIFVSHIRGGHGFEIGISQEPFDPSGYQLYLHKATNGNTNA
TARLRICQFPSIKTLGPTANNDVTTGRNCLFNKAIPAHMSEHS--VVGITWDNDRVTVFS
DKIYYFYFKNDWSRVATKCYNSGGCAMQYVYEPTYYMLNVTSAGEDGISYQPCT-ANCIG
YAANVFATEPNGHIPEGFSFNNWFLLSNDSTLVHGKVVSNQPLLVNCLLAIPKIYGLGQF
FSFNQTIDGVCNGAAVQRAPEALRFNINDTSVILAEGSIVLHTALGTNFSFVCSNSSNPH
LATFAIPLGATQVPYYCFLKVDTYNST-----VYKFLAVLPPTVREIVITKYGDVYVNGL
GYLHLGLLDAVTINFTGHGTDDDVSGFWTIASTNFVDALIEVQGTAIQRILYCDDPVSQL
KCSQVAFDLDDGFYPISSRNLLSHEQPISFVTLPSFNDHSFVNITVSASFGGHSGANLIA
SDTTINGFSSFCVDTRQFTISLFYNVTNSYGYVSNSQDSNCPFTLQSVNDYLSFSKFCVS
TSLLASACTIDLFGYPEFGS----GVKFTSLYFQFTKGELITGTPKPLEGVTDVSFMTLD
VCTKYTIYGFKGEGIITLTNSSFLAGVYYTSDSGQLLAFKNVTSGAVYSVTPCSFSEQAA
YVDDDIVGVISSLSSSTFNSTRELPGFFYHSNDGSNCTEPVLVYSNIGVCKSGSIGYVPS
QSGQVKIAPTVTGNISIPTNFSMSIRTEYLQLYNTPVSVDCATYVCNGNSRCKQLLTQYT
AACKTIESALQLSARLESVEVNSMLTISEEALQLATISSFNGDGYNFTNVLGVSVYDPAS
GRVVQKRSFIEDLLFNKVVTNGLGTVDEDYKRCSNGRSVADLVCAQYYSGVMVLPGVVDA
EKLHMYSASLIGGMVLGGFTSAAALPFSYAVQARLNYLALQTDVLQRNQQLLAESFNSAI
GNITSAFESVKEAISQTSKGLNTVAHALTKVQEVVNSQGAALTQLTVQLQHNFQAISSSI
DDIYSRLDILSADVQVDRLITGRLSALNAFVAQTLTKYTEVQASRKLAQQKVNECVKSQS
QRYGFCGGDGEHIFSLVQAAPQGLLFLHTVLVPSDFVDVIAIAGLCVNDEIALTLREPGL
VLFTHELQNHTATEYLVSSRRMFEPRKPTVSDFVQIESCVVTYVNLTRDQLPDVIPDYID
VNKTLDEILASLPNRTGPSLPLDVFNATYLNLTGEIADLEQRSESLRNTTEELQSLIYNI
NNTLVDLEWLNRVETYIKWPWWVWLIIFIVLIFVVSLLVFCCISTGCCGCCGCCCACFSG
CCRGPRLQPYEVFEKVHVQ
>LC063844.1_2014_Japan_GII-a
MKSLNYFWLFLPVLSTLSLPQDVTRCQSTINFRRFFSKFNVQAPAVVVLGGYLP-----S
MNSSSWYCGTGLETASGVHGIFLSYIDAGQGFEIGISQEPFDPSGYQLYLHKATNGNHNA
IARLRICQFPDNKTLGPTV-NDVTTGRNCLFNKAIPAYMQDGKNIVVGITWDNDRVTVFA
DKIYHFYLKNDWSRVATRCYNKRSCAMQYVYTPTYYMLNVTSAGEDGIYYEPCT-ANCSG
YAANVFATDSNGHIPEGFSFNNWFLLSNDSTLLHGKVVSNQPLLVNCLLAIPKIYGLGQF
FSFNQTMDGVCNGAAAQRAPEALRFNINDTSVILAEGSIVLHTALGTNLSFVCSNSSDPH
LATFAIPLGATQVPYYCFLKVDTYNST-----VYKFLAVLPPTVREIVITKYGDVYVNGF
GYLHLGLLDAVTINFTGHGTDDDVSGFWTIASTNFVDALIEVQGTAIQRILYCDDPVSQL
KCSQVAFDLDDGFYPISSRNLLSHEQPISFVTLPSFNDHSFVNITVSASFGGHSGANLIA
SDTTINGFSSFCVDTRQFTISLFYNVTNSYGYVSKSQDSNCPFTLQSVNDYLSFSKFCVS
TSLLASACTIDLFGYPEFGS----GVKFTSLYFQFTKGELITGTPKPREGVTDVSFMTLD
VCTKYTIYGFKGEGIITLTNSSFLAGVYYTSDSGQLLAFKNVTSGAVYSVTPCSFSEQAA
YVDDDIVGVISSLSSSTFNSTRELPGFFYHSNDGSNCTEPVLVYSNIGVCKSGSIGYVPS
QSGQVKIAPTVTGNISIPTNFSMSIRTEYLQLYNTPVSVDCATYVCNGNSRCKQLLTQYT
AACKTIESALQLSARLESVEVNSMLTISEEALQLATISSFNGDGYNFTNVLGVSVYDPAS
GRVVQKRSFIEDLLFNKVVTNGLGTVDEDYKRCSNGRSVADLVCAQYYSGVMVLPGVVDA
EKLHMYSASLIGGMVLGGFTSAAALPFSYAVQARLNYLALQTDVLQRNQQLLAESFNSAI
GNITSAFESVKEAISQTSKGLNTVAHALTKVQEVVNSQGAALTQLTVQLQHNFQAISSSI
DDIYSRLDILSADVQVDRLITGRLSALNAFVAQTLTKYTEVQASRKLAQQKVNECVKSQS
QRYGFCGGDGEHIFSLVQAAPQGLLFLHTVLVPSDFVDVIAIAGLCVNDEIALTLREPGL
VLFTHELQNHTATEYFVSSRRMFEPRKPTVSDFVQIESCVVTYVNLTRDQLPDVIPDYID
VNKTLDEILASLPNRTGPSLPLDVFNATYLNLTGEIADLEQRSESLRNTTEELQSLIYNI
NNTLVYLEWLNRVETYIKWPWWVWLIIFIVLIFVVSLLVFCCISTGCCGCCGCCCACFSG
CCRGPRLQPYEVFEKVHVQ
>LC063845.1_2014_Japan_GII-a
MKSLNYFWLFLPVLSTLSLPQDVTRCQSTINFRRFFSKFNVQAPAVVVLGGYLP-----S
MNSSSWYCGTGLETASGVHGIFLSYIDAGQGFEIGISQEPFDPSGYQLYLHKATNGNHNA
IARLRICQFPDNKTLGPTV-NDVTTGRNCLFNKAIPAYMQDGKNIVVGITWDNDRVTVFA
DKIYHFYLKNDWSRVATRCYNKRSCAMQYVYTPTYYMLNVTSAGEDGIYYEPCT-ANCSG
YAANVFATDSNGHIPEGFSFNNWFLLSNDSTLLHGKVVSNQPLLVNCLLAIPKIYGLGQF
FSFNQTMDGVCNGAAAQRAPEALRFNINDTSVILAEGSIVLHTALGTNLSFVCSNSSDPH
LATFAIPLGATQVPYYCFLKVDTYNST-----VYKFLAVLPPTVREIVITKYGDVYVNGF
GYLHLGLLDAVTINFTGHGTDDDVSGFWTIASTNFVDALIEVQGTAIQRILYCDDPVSQL
KCSQVAFDLDDGFYPISSRNLLSHEQPISFVTLPSFNDHSFVNITVSASFGGHSGANLIA
SDTTINGFSSFCVDTRQFTISLFYNVTNSYGYVSKSQDSNCPFTLQSVNDYLSFSKFCVS
TSLLASACTIDLFGYPEFGS----GVKFTSLYFQFTKGELITGTPKPLEGVTDVSFMTLD
VCTKYTIYGFKGEGIITLTNSSFLAGVYYTSDSGQLLAFKNVTSGAVYSVTPCSFSEQAA
YVDDDIVGVISSLSSSTFNSTRELPGFFYHSNGGSNCTEPVLVYSNIGVCKSGSIGYVPS
QSGQVKIAPTVTGNISIPTNFSMSIRTEYLQLYNTPVSVDCATYVCNGNSRCKQLLTQYT
AACKTIESALQLSARLESVEVNSMLTISEEALQLATISSFNGDGYNFTNVLGVSVYDPAS
GRVVQKRSFIEDLLFNKVVTNGLGTVDEDYKRCSNGRSVADLVCAQYYSGVMVLPGVVDA
EKLHMYSASLIGGMVLGGFTSAAALPFSYAVQARLNYLALQTDVLQRNQQLLAESFNSAI
GNITSAFESVKEAISQTSKGLNTVAHALTKVQEVVNSQGAALTQLTVQLQHNFQAISSSI
DDIYSRLDILSADVQVDRLITGRLSALNAFVAQTLTKYTEVQASRKLAQQKVNECVKSQS
QRYGFCGGDGEHIFSLVQAAPQGLLFLHTVLVPSDFVDVIAIAGLCVNDEIALTLREPGL
VLFTHELQNHTATEYFVSSRRMFEPRKPTVSDFVQIESCVVTYVNLTRDQLPDVIPDYID
VNKTLDEILASLPNRTGPSLPLDVFNATYLNLTGEIADLEQRSESLRNTTEELQSLIYNI
NNTLVDLEWLNRVETYIKWPWWVWLIIFIVLIFVVSLLVFCCISTGCCGCCGCCCACFSG
CCRGPRLQPYEVFEKVHVQ
>LC063846.1_2013_Japan_GII-a
MKSLNYFWLFLPVLSTLSLPQDVTRCQSTINFRRFFSKFNVQAPAVVVLGGYLP-----S
MNSSSWYCGTGLETASGVHGIFLSYIDAGQGFEIGISQEPFDPSGYQLYLHKATNGNHNA
IARLRICQFPDNKTLGPTV-NDVTTGRNCLFNKAIPAYMQDGKNIVVGITWDNDRVTVFA
DKIYHFYLKNDWSRVATRCYNKRSCAMQYVYTPTYYMLNVTSAGEDGIYYEPCT-ANCSG
YAANVFATDSNGHIPEGFSFNNWFLLSNDSTLLHGKVVSNQPLLVNCLLAIPKIYGLGQF
FSFNQTMDGVCNGAAAQRAPEALRFNINDTSVILAEGSIVLHTALGTNLSFVCSNSSDPH
LATFAIPLGATQVPYYCFLKVDTYNST-----VYKFLAVLPPTVREIVITKYGDVYVNGF
GYLHLGLLDAVTINFTGHGTDDDVSGFWTIASTNFVDALIEVQGTAIQRILYCDDPVSQL
KCSQVAFDLDDGFYPISSRNLLSHEQPISFVTLPSFNDHSFVNITVSASFGGHSGANLIA
SDTTINGFSSFCVDTRQFTISLFYNVTNSYGYVSKSQDSNCPFTLQSVNDYLSFSKFCVS
TSLLASACTIDLFGYPEFGS----GVKFTSLYFQFTKGELITGTPKPLEGVTDVSFMTLD
VCTKYTIYGFKGEGIITLTNSSFLAGVYYTSDSGQLLAFKNVTSGAVYSVTPCSFSEQAA
YVDDDIVGVISSLSSSTFNSTRELPGFFYHSNDGSNCTEPVLVYSNIGVCKSGSIGYVPS
QSGQVKIAPTVTGNISIPTNFSMSIRTEYLQLYNTPVSVDCATYVCNGNSRCKQLLTQYT
AACKTIESALQLSARLESVEVNSMLTISEEALQLATISSFNGDGYNFTNVLGVSVYDPAS
GRVVQKRSFIEDLLFNKVVTNGLGTVDEDYKRCSNGRSVADLVCAQYYSGVMVLPGVVDA
EKLHMYSASLIGGMVLGGFTSAAALPFSYAVQARLNYLALQTDVLQRNQQLLAESFNSAI
GNITSAFESVKEAISQTSKGLNTVAHALTKVQEVVNSQGAALTQLTVQLQHNFQAISSSI
DDIYSRLDILSADVQVDRLITGRLSALNAFVAQTLTKYTEVQASRKLAQQKVNECVKSQS
QRYGFCGGDGEHIFSLVQAAPQGLLFLHTVLVPSDFVDVIAIAGLCVNDEIALTLREPGL
VLFTHELQNHTATEYFVSSRRMFEPRKPTVSDFVQIESCVVTYVNLTRDQLPDVIPDYID
VNKTLDEILASLPNRTGPSLPLDVFNATYLNLTGEIADLEQRSESLRNTTEELQSLIYNI
NNTLVDLEWLNRVETYIKWPWWVWLIIFIVLIFVVSLLVFCCISTGCCGCCGCCCACFSG
CCRGPRLQPYEVFEKVHVQ
>LC063847.1_2014_Japan_GII-a
MKSLTYFWLFLPVLSTLSLPQDVTRCQSTINFRRFFSKFNVQAPAVVVLGGYLP-----S
MNSSSWYCGTGLETASGVHGIFLSYIDAGQGFEIGISQEPFDPSGYQLYLHKATNGNHNA
IARLRICQFPDNKTLGPTV-NDVTTGRNCLFNKAIPAYMQDRKNIVVGITWDNDRVTVFA
DKIYHFYLKNDWSRVATRCYNKRSCAMQYVYTPTYYMLNVTSAGEDGIYYEPCT-ANCSG
YAANVFATDSNGHIPEGFSFNNWFLLSNDSTLLHGKVVSNQPLLVNCLLAIPKIYGLGQF
FSFNQTMDGVCNGAAAQRAPEALRFNINDTSVILAEGSIVLHTALGTNLSFVCSNSSDPH
LATFAIPLGATQVPYYCFLKVDTYNST-----VYKFLAVLPPTVREIVITKYGDVYVNGF
GYLHLGLLDAVTINFTGHGTDDDVSGFWTIASTNFVDALIEVQGTAIQRILYCDDPVSQL
KCSQVAFDLDDGFYPISSRNLLSHEQPISLVTLPSFNDHSFVNITVSASFGGHSGANLIA
SDTTINGFSSFCVDTRQFTISLFYNVTNSYGYVSKSQDSNCPFTLQSVNDYLSFSKFCVS
TSLLASACTIDLFGYPEFGS----GVKFTSLYFQFTKGELITGTPKPLEGVTDVSFMTLD
VCTKYTIYGFKGEGIITLTNSSFLAGVYYTSDSGQLLAFKNVTSGAVYSVTPCSFSEQAA
YVDDDIVGVISSLSSSTFNSTRELPGFFYHSNDGSNCTEPVLVYSNIGVCKSGSIGYVPS
QSGQVKIAPTVTGNISIPTNFSMSIRTEYLQLYNTPVSVDCATYVCNGNSRCKQLLTQYT
AACKTIESALQLSARLESVEVNSMLTISEEALQLATISSFNGDGYNFTNVLGVSVYDPAS
GRVVQKRSFIEDLLFNKVVTNGLGTVDEDYKRCSNGRSVADLVCAQYYSGVMVLPGVVDA
EKLHMYSASLIGGMVLGGFTSAAALPFSYAVQARLNYLALQTDVLQRNQQLLAESFNSAI
GNITSAFESVKEAISQTSKGLNTVAHALTKVQEVVNSQGAALTQLTVQLQHNFQAISSSI
DDIYSRLDILSADVQVDRLITGRLSALNAFVAQTLTKYTEVQASRKLAQQKVNECVKSQS
QRYGFCGGDGEHIFSLVQAAPQGLLFLHTVLVPSDFVDVIAIAGLCVNDEIALTLREPGL
VLFTHELQNHTATEYFVSSRRMFEPRKPTVSDFVQIESCVVTYVNLTRDQLPDVIPDYID
VNKTLDEILASLPNRTGPSLPLDVFNATYLNLTGEIADLEQRSESLRNTTEELQSLIYNI
NNTLVDLEWLNRVETYIKWPWWVWLIIFIVLIFVVSLLVFCCISTGCCGCCGCCCACFSG
CCRGPRLQPYEVFEKVHVQ
>LC022792.1_2014_Japan_GII-a
MKSLTYFWLFLPVLPTLSLPQD--------------------------------------
------------------------------------------------------------
------------------------------------------------------------
---------------------------------------VTSAGEDGISYQPCT-ANCIG
YAANVFATEPNGHIPEGFSFNNWFLLSNDSTLVHGKVVSNQPLLVNCLLAIPKIYGLGQF
FSFNQTIDGVCNGAAVQRAPEALRFNINDTSVILAEGSIVLHTALGTNFSFVCSNSSNPH
LATFAIPLGATQVPYYCFLKVDTYNST-----VYKFLAVLPPIVREIVITKYGDVYVNGF
GYLHLGLLDAVTINFTGHGTDDDVSGFWTIASTNFVDALIEVQGTAIQRILYCDDPVSQL
KCSQVAFDLDDGFYPISSRNLLSHEQPISFVTLPSFNDHSFVNITVSASFGGHSGANLIA
SDTTINGFSSFCVDTRQFTISLFYNVTNSYGYVSKSQDSNCPFTLQSVNDYLSFSKFCVS
TSLLASACTIDLFGYPEFGS----DVKFTSLYFQFTKGELITGTPKPLEGVTDVSFMTLD
VCTKYTIYGFKGEGIITLTNSSFLAGVYYTSDSGQLLAFKNVTSGAVYSVTPCSFSEQAA
YVDDDIVGVISSLSNSTFNSTRELPGFFYHSNDGSNCTEPVLVYSNIGVCKSGSIGYVPS
QSGQVKIAPTVTGNISIPTNFSMSIRTEYLQLYNTPVSVDCATYVCNGNSRCKQLLTQYT
AACKTIESALQLSARLESVEVNSMLTISEEALQLATISSFNGDGYNFTNVLGVSVYDPAS
GRVVQKRSFIEDLLFNKVVTNGLGTVDEDYKRCSNGRSVADLVCAQYYSGVMVLPGVVDA
EKLHMYSASLIGGMVLGGFTSAAALPFSYAVQARLNYLALQTDVLQRNQQLLAESFNSAI
GNITSAFESVKEAISQTSKGLNTVAHALTKVQEVVNSQGAALTQLTVQLQHNFQAISSSI
DDIYSRLDILSADVQVDRLITGRLSALNAFVAQTLTKYTEVQASRKLAQQKVNECVKSQS
QRYGFCGGDGEHIFSLVQAAPQGLLFLHTVLVPSDFVDVIAIAGLCVNDEIALTLREPGL
VLFTHELQNHTATEYFVSSRRMFEPRKPTVSDFVQIESCAVTYVNLTRDQLPDVIPDYID
VNKTLDEILASLPNRTGPSLPLDVFNATYLNLTGEIADLEQRSESLRNTTEELQSLIYNI
NNTLVDLEWLNRVETYIKWPWWVWLIIFIVLIFVVSLLVFCCISTGCCGCCGCCCACFSG
CCRGPRLQPYEVFEKVHVQ
>MH243316.1_2018_South Korea_GII-a
MKSLTYFWLFLPVLSTLSLPQDVTRCSANTNFRRFFSKFNVQAPAVVVLGGYLPIGENQG
VN-STWYCAGQHPTASGVHGIFVSHIRGGHGFEIGISQEPFDPSGYQLYLHKATNGNTNA
TARLRICQFPSIKTLSPTANNDVTTGRNCLFNKAIPAYMSEHS--VVGITWDNDRVTVFS
DKIYHFYFKNDWSRVVTKCYNSGGCAMQYVYEPTYYMLNVTSAGEAGISYQPCT-ANCIG
YAANVFATEPNGHIPEGFSFNNWFLLSNDSTLVHGKVVSNQPLLVNCLLAIPKIFGLGQF
FSFNQTIDGVCNGAALQRAPEALRFNINDTSVILAEGSIVLHTALGTNFSFVCSNSSNLH
LATFAIPLGATQVPYYCFLKVDTYNST-----VYKFLAVLPPTVREIVITKYGDVYVNGF
GYLHLGLLDAVTINFTGHGTDDDVSGFWTIASTNFVDALIEVQGTAIQRILYCDDPVSQL
KCSQVAFDLDDGFYPISSRNFLSHEQPISFVTLPSFNDHSFVNITVSASFGGPSGANLIA
SDTTINGFSSFCVDTRQFTISLFYNVTNSYGYVSKSQDSNCPFTLQSVNDYLSFSKFCVS
TSLLVSACTIDLFGYPEFGS----GVKFTSLYFQFTKGELITGTPKPLEGVSDVSFMTLD
VCTKYTIYGFKGEGIITLTNSSFLAGVYYTSDSGQLLAFKNVTSGAVYSVTPCSFSEQAV
YVDDDIVGVISSLSNSTFNSTRELPGFFYHSNDGSNCTEPVLVYSNIGVCKSGSIGYVPS
QSGQVKIAPTVTGNISIPTNFSMSIRTEYLQLYNTPVSVDCATYVCNGNSRCKQLLTQYI
AACKTIESALQLSARLESVEVNSMLTISEEALQLATISSFNGDGYNFTNVLGVSVYDPAS
GRVVQKRSFIEDLLFNKVVTNGLGTVDEDYKRCSNGRSVADLVCAQYYSGVMVLPGVVDA
EKLHMYSASLIGGMVLGGFTAAAALPFSYAVQARLNYLALQTDVLQRNQQLLAESFNSAI
GNITSAFESVKEAISQTSKGLNTVAHALTKVQEVVNSQGAALTQLTVQLQHNFQAISSSI
DDIYSRLDILSADVQVDRIITGRLSALNAFVAQTLTKYTEVQASRKLAQQKVNECVKSQS
QRYGFCGGDGEHIFSLVQAAPQGLLFLHTVLVPSDFVDVIAIAGLCVNDEISLTLREPGL
VLFTHELQNHTATEYFVSSRRMFEPRKPTVSDFVQIESCVVTYVNLTRDQLPDVIPDYID
VNKTLDEILASLPNRTGPSLPLDVFNATYLNLTGEIADLEQRSDSLRNTTEELKSLIYNI
NNTLVDLEWLNRVETYIKWPWWVWLIIFIVLIFVVSLLVFCCISTGCCGCCGCCCACFSG
CCRGPRLQPYEVFEKVHVQ
>MH243318.1_2018_South Korea_GII-a
MKSLTYFWLFLPVLSTLSLPQDVTRCSANTNFRRFFSKFNVQAPAVVVLGGYLPIGENQG
VN-STWYCAGQHPTASGVHGIFVSHIRGGHGFEIGISQEPFDPSGYQLYLHKATNGNTNA
TARLRICQFPSIKTLGPTANNDVTTGRNCLFNKAIPAYMSEHS--VVGITWDNDRVTVFS
DKIYYFYFKNDWSRVVTKCYNSGGCAMQYVYKPTYYMLNVTSAGEAGISYQPCT-ANCIG
YAANVFATEPNGHIPEGFSFNNWFLLSNDSTLVHGKVVSNQPLLVNCLLAIPKIFGLGQF
FSFNQTIDGVCNGAAVQRAPEALRFNINDTSVILAEGSIVLHTALGKNFSFVCSNSSNSH
LATFAIPLGATQVPYYCFLKVDTYNSI-----VYKFLAVLPPTVREIVITKYGDVYVNGF
GYLHLGLLDAVTINFTGHGTDDDVSGFWTIASTNFVDALIEVQGTAIQRILYCDDPVSQL
KCSQVAFDLDDGFYPISSRNFLSHEQPISFVTLPSFNDHSFVNITVSASFGGPSGANLIA
SDTTINGFSSFCVNTRQFTISLFYNVTNSYGYVSKSQDSNCPFTLQSVNDYLSFSKFCVS
TNLLVGACTIDLFGYPEFGS----SVKFTSLYFQFTKGELITGTPKPLEGVSDVSFMTLD
VCTKYTIYGFKGEGIITLTNSSFLAGVYYTSDSGQLLAFKNVTSGAVYSVTPCSFSEQAA
YVDDDIVGVISSLSNSTFNSTRELPGFFYHSNDGSNCTEPVLVYSNIGVCKSGSIGYVPS
QSGQVKIAPTVTGNISIPTNFSMSIRTEYLQLYNTPVSVDCATYVCNGNSRCKQLLTQYI
AACKTIESALQLSARLESVEVNSMLTISEEALQLATISSFNGDGYNFTNVLGVSVYDPAS
GRMVQKRSFIEDLLFNKVVTNGLGTVDEDYKRCSNGRSVADLVCAQYYSGVMVLPGVVDA
EKLHMYSASLIGGMVLGGFTSAAALPFSYAVQARLNYLALQTDVLQRNQQLLAESFNSAI
GNITSAFESVKEAISQTSKGLNTVAHALTKVQEVVNSQGAALTQLTVQLQHNFQAISSSI
DDIYSRLDILSADVQVDRIITGRLSALNAFVAQTLTKYTEVQASRKLAQQKVNECVKSQS
QRYGFCGGDGEHIFSLVQAAPQGLLFLHTVLVPSDFVDVIAIAGLCVNDEIALTLREPGL
VLFTHELQNHTATEYFVSSRRMFEPRKPTVSDFVQIESCVVTYVNLTRDQLPDVIPDYID
VNKTLDEILASLPNRTGPSLPLDVFNATYLNLTGEIADLEQRSESLRNTTDELKSLIYNI
NNTLVDLEWLNRVETYIKWPWWVWLIIFIVLIFVVSLLVFCCISTGCCGCCGCCCACFSG
CCRGPRLQPYEVFEKVHVQ
>MH243319.1_2018_South Korea_GII-a
MKSLTYFWLFLPVLSTLSLPQDVDRCSARTNFRRFFSKFNVQAPAVVVLGGYLPIGENQG
VN-STWYCAGQHPTASGVHGIFVSHIRGGHGFEIGISQEPFDPSGYQLYLHKATNGNTNA
TARLRICQFPSIKTLGPTANNDVTTGRNCLFNKVIPAYMSEHS--VVGITWDNDRVTVFS
DKIYYFYFKNHWSRVATKCYNSGGCAMQYVYEPTYYMLNVTSAGEGGISYQPCT-ANCIG
YAANVFATEPNGHIPEGFSFNNWFLLSNDSTLVHGKVVSNQPLLVNCLLAIPKIYGLGQF
FSFNQTIAGVCNGAAVQRAPEALRFNINDTSVILAEGSIVLHTALGTNFSFVCSNSSNPR
LATFAIPLGATQVPYYCFLKVDTYNST-----VYKFLAVLPPTVREIVITKYGDVYVNGF
GYLHLGLLDAVTINFTGHGTDDDVSGFWTIASTNFVDALIEVQGTAIQRILYCDDPVSQL
KCSQVAFDLDDGFYPISSRNFMSHEQPISFVTLPSFNDHSFVNITVSASFGGHSGANLIA
SDTTINGFSSFCVDTRQFTISLFYNVTNSYGYVSTSQDSNCPFTLQSVNDYLSFSKFCVS
TSLLASACTIDLFGYPEFGS----GVKFVSLYFQFTKGELITGTPKPLEGVTDVSFMTLD
VCTKYTIYGFKGEGIITLTNSSFLAGVYYTSDSGQLLAFKNVTSGAVYSVTPCSFSEQAA
YVDGDIVGVISSLTNSTFNSTRELPGFFYHSNDGSNCTEPVLVYSNIGVCKSGSIGYVSA
QSGQVKIAPTVTGNISIPTNFSMSIRTEYLQLYNTPVSVDCATYVCNGNSRCKQLLTQYT
AACKTIESALQLSARLESVEVNSMLTISEEALQLATISSFNGDGYNFTNVLGVSVYDPAS
GRVVQKRSFIEDLLFNKVVTNGLGTVDEDYKRCSNGRSVADLVCAQYYSGVMVLPGVVDA
EKLHMYSASLIGGMVLGGFTAAAALPFSYAVQARLNYLALQTDVLQRNQQLLAESFNSAI
GNITSAFESVKEAISQTSKGLNTVAHALTKVQEVVNSQGAALTQLTVQLQHNFQAISSSI
DDIYSRLDILSADVQVDRLITGRLSALNAFVAQTLTKYTEVQASRKLAQQKVNECVKSQS
QRYGFCGGDGEHIFSLVQAAPQGLLFLHTVLVPSDFVDVIAIAGLCVNDEIALTLREPGL
VLFTHELQNHTATEYFVSSRRMFEPRKPTVSDFVQIESCVVTYVNLTRDQLPDVIPDYID
VNKTLDEILASLPNRTGPSLSLDVFNATYLNLTGEIADLEQRSESLRNITEELQNFIYNI
NNTLVDLEWLNRVETYIKWPWWVWLIIFIVLIFVVSLLVFCCISTGCCGCCGCCCACFSG
CCRGPRLQPYEVFEKVHVQ
>MH052681.1_2017_South Korea_GII-a
MKSLNYFWLFLPVLSTLSLPQDVTRCQSTINFRRFFSKFNVQAPAVVVLGGYLP-----S
MNSSSWHCGTGLETASGVHGIFLSYIDAGQGFEIGISQEPFDPSGYQLYLHKATNGNHNA
IARLRICQFPDNKTLGPTV-NDVTTGRNCLFNKAIPAYMQDGKNIVVGITWDNDRVTVFA
DKIYHFYLKNDWSRVATRCYNKRSCAMQYVYTPTYYMLNVTSAGEDGIYYEPCT-ANCSG
YAANVFATDSNGHIPEGFSFNNWFLLSNDSTLLHGKVVSNQPLLVNCLLAIPKIYGLGQF
FSFNQTMDGVCNGAAAQRAPEALRFNINDTSVILAEGSIVLHTALGTNLSFVCSNSSDPH
LATFAIPLGATQVPYYCFLKVDTYNST-----VYKFLAVLPPTVREIVITKYGDVYVNGF
GYLHLGLLDAVTINFTGHGTDDDVSGFWTIASTNFVDALIEVQGTAIQRILYCDDPVSQL
KCSQVAFDLDDGFYPISSRNLLSHEQPISFVTLPSFNDHSFVNITVSASFGGHSGANLIA
SDTTINGFSSFCVDTRQFTISLFYNVTNSYGYVSKSQDSNCPFTLQSVNDYLSFSKFCVS
TSLLASACTIDLFGYPEFGS----GVKFTSLYFQFTKGELITGTPKPLEGVTDVSFMTLD
VCTKYTIYGFKGEGIITLTNSSFLAGVYYTSDSGQLLAFKNVTSGAVYSVMPCSFSEQAA
YVDDDIVGVISSLSSSTFNSTRELPGFFYHSNDGSNCTEPVLVYSNIGVCKSGSIGYVPS
QSGQVKIAPTVTGNISIPTNFSMSIRTEYLQLYNTPVSVDCVTYVCNGNSRCKQLLTQYT
AACKTIESALQLSARLESVEVNSMLTISEEALQLATISSFNGDGYNFTNVLGVSVYDPAS
GRVVQKRSFIEDLLFNKVVTNGLGTVDEDYKRCTNGRSVADLVCAQYYSGVMVLPGVVDA
EKLHMYSASLIGGMVLGGFTSAAALPFSYAVQARLNYLALQTDVLQRNQQLLAESFNSAI
GNITSAFESVKEAISQTSKGLSTVAHALTKVQEVVNSQGAALTQLTVQLQHNFQAISSSI
DDIYSRLDILSADVQVDRLITGRLSALNAFVAQTLTKYTEVQASRKLAQQKVNECVKSQS
QRYGFCGGDGEHIFSLVQAAPQGLLFLHTVLVPSDFVDVIAIAGLCVNDEIALTLREPGL
VLFTHELQNHTAIEYFVSSRRMFEPRKPTVSDFVQIESCVVTYVNLTRDQLPDVIPDYID
VNKTLDEILASLPNRTGPSLPLDVFNATYLNLTGEIADLEQRSESLRNTTEDLKSLIYNI
NNTLVDLEWLNRVETYIKWPWWVWLIIFIVLILVVSLLVFCCISTGCCGCCGCCCACFSG
CCRGPRLQPYEVFEKVHVQ
>MH052682.1_2017_South Korea_GII-a
MKSLNYFWLFLPVLSTLSLPQDVARCSANTNFRRFFSKFNVQAPANVVLGGYLPIGENQG
VN-STWYCAGQHPTASGVHGIFVSHIRGGHGFEIGISQEPFDPSGYQLYLHKATNGNTNA
TARLRICQFPSIKTLGPTANNDVTTGRNCLFNKAVPAHMSEHS--VVGITWDNDRVTVFS
DKIYYFYFKNDWSRVATKCYNSGGCAMQYVYEPTYYTLNVTSAGEDGISYQPCT-ANCIG
YAANVFATEPNGHIPEGFSFNNWFLLSNDSTLVHGKVVSNQPLLVNCLLAIPKIYGLGQF
FSFNQTIDGVCNGATVQRAPEALRFNINDTSVILAEGSIVLHTALGTNLSFVCSNSSDPH
PATFAIPLGATQVPYYCFLKVDTYNST-----VYKFLAVLPPTVREIVITKYGDVYVNGL
GYLHLGLLDAVTINFTGHGTDDDVSGFWTIASTNFVDALIEVQGTAIQRILYCDDPVSQL
KCSQVAFDLDDGFYPISSRNLLSHEQPISFVTLPSFNDHSFVNITVSASFGGHSGANLIA
SDTTINGFGSFCVDTRQFTISLFYNVTNSYGYVSTSQDSNCPFTLQSVNDYLSFSKFCVS
TSLLASACTIDLFGYPEFGS----GVKYTSLYFQFTNGELITGTPKPLEGVTDVSFMTLD
VCTKYTIYGFKGEGIITLTNSSFLAGVYYTSDSGQLLAFKNVTSGAVYSVTPCSFSEQAA
YVDDDIVGVISSLSNSTFNSTRELPGFFYHSNDGSNCTEPVLVYSNIGVCKSGSIGYVPS
QSGQVKIAPTVTGNISIPTNFSMSIRTEYLQLYNTPVSVDCVTFVCNGNSRCKQLLTQYT
AACKTIESALQLSARLESVEVNSMLTISEEALQLATISSFNGDGYNFTNVLGVSVYDPAS
GRVVQKRSFIEDLLFNKVVTNGLGTVDEDYKRCTNGRSVADLVCAQYYSGVMVLPGVVDA
EKLHMYSASLIGGMVLGGFTAAAALPFSYAVQARLNYLALQTDVLQRNQQLLAESFNSAI
GNITSAFESVKEAISQTSKGLSTVAHALTKVQEVVNSQGAALTQLTVQLQHNFQAISSSI
DDIYSRLDILSADVQVDRLITGRLSALNAFVAQTLTKYTEVQASRKLAQQKVNECVKSQS
QRYGFCGGDGEHIFSLVQAAPQGLLFLHTVLVPSDFVDVIAIAGLCVNDEIALTLREPGL
VLFTHELQNHTAIEYFVSSRRMFEPRKPTVSDFVQIESCVVTYVNLTRDQLPDVIPDYID
VNKTLDEILASLPNRTGPSLPLDVFNATYLNLTGEIADLEQRSESLRNTTEDLKSLIYNI
NNTLVDLEWLNRVETYIKWPWWVWLIIFIVLIFVVSLLVFCCISTGCCGCCGCCCACFSG
CCRGPRLQPYEVFEKVHVQ
>MH052683.1_2017_South Korea_GII-a
MKSLTYFWLFLPVLSTLSLPQDVTRCSANTNFRRFFSKFNVQAPAVVVLGGYLPTGENQG
VN-STWYCAGQHPTASGVHGIFVSHIRGGHGFEIGISQEPFDPSGYQLYLHKATNGNTNA
TARLRICQFPSIKTLGPTANNDVTTGRNCLFNKAIPAHMSEHS--VVGITWDNDRVTVFS
DKIYYFYFKNDWSRVATKCYNSGGCAMQYVYEPTYYMLNVTSAGEDGISYQPCT-ANCIG
YAANVFATEPNGHIPEGFSFNNWFLLSNDSTLVHGKVVSNQPLLVNCLLAIPKIYGLGQF
FSFNQTIDGVCNGAAVQRAPEALRFNINDTSVILAEGSIVLHTALGTNLSFVCSNSSDPH
LATFAIPLGATQVPYYCFLKVDTYNST-----VYKFFAVLPPTVREIVITKYGDVYVNGF
GYLHLGLLDAVTINFTGHGTDDDVSGFWTIASTNFVDALIEVQGIAIRRILYCDDPVSQL
KCSQVAFDLDDGFYPISSRNLLSHEQPSSFVTLPSFNDHSFVNITVSASFGGHSGANLIA
SDTTINGFSSFCVDTRQFTISLFYNVTNSYGYVSKSQDSNCPFTLQSVNDYLSFSKFCVS
TSLLASACTIDLFGYPEFGS----GVKFTSLYFQFTKGELITGTPKPLEGVTDVSFMTLD
VCTKYTIYGFKGEGIITLTNSSFLAGVYYTSDSGQLLAFKNVTSGAVYSVTPCSFSEQAA
YVDDDIVGVISSLSSSTFNSTRELPGFFYHSNDGSNCTEPVLVYSNIGVCKSGSIGYVPS
QSGQVKIAPTVTGNISIPTNFSMSIRTEYLQLYNTPVSVDCATYVCNGNSRCKQLLTQYT
AACKTIESALQLSARLESVEVNSMLTISEEALQLATISSFNGDGYNFTNVLGVSVYDPAS
GRVVQKRSFIEDLLFNKVVTNGLGTVDEDYKRCSNGRSVADLVCAQYYSGVMVLPGVVDA
EKLHMYSASLIGGMVLGGFTSAAALPFSYAVQARLNYVALQTDVLQRNQQLLAESFNSAI
GNITSAFESVKEAISQTSKGLNTVAHALTKVQEVVNSQGAALTQLTVQLQHNFQAISSSI
DDIYSRLDILSADVQVDRLITGRLSALNAFVAQTLTKYTEVQASRKLAQQKVNECVKSQS
QRYGFCGGDGEHIFSLVQAAPQGLLFLHTVLVPSDFVDVIAIAGLCVNDEIALTLREPGL
VLFTHELQNHTATEYFVSSRRMFEPRKPTVSDFVQIESCVVTYVNLTRDQLPDVIPDYID
VNKTLDEILASLPNRTGPSLPLDVFNATYLNLTGEIADLEQRSESLRNTTEELQSLIYNI
NNTLVDLEWLNRVETYIKWPWWVWLIIFIVLIFVVSLLVFCCISTGCCGCCGCCCACFSG
CCRGPRLQPYEVFEKVHVQ
>MH052684.1_2017_South Korea_GII-a
MKSLNYFWLFLPVLSTLSLPQDVARCSANTNFRRFFSKFNVQAPAVVVLGGYLPIGENQG
VN-STWYCAGQHPTASGVHGIFVSHIRGGHGFEIGISQEPFDPSGYQLYLHKATNGNTNA
TARLRICQFPSIKTLGPTANNDVTTGRNCLFNKAVPAHMSEHS--VVGITWDNDRVTVFS
DKIYHFYFKNDWSRVATKCYNSGGCAMQYVYEPTYYTLNVTSAGEDGISYQPCT-ANCIG
YAANVFATEPNGHIPEGFSFNNWFLLSNDSTLVHGKVVSNQPLLVNCLWAIPKFYGLGQF
FSFNQTMDGVCNGAAAQRAPEALRFNINDTSVILAEGSIVLHTALGTNLSFVCSNSSGPH
LATFAIPLGATQVPYYCFLKVDTYNST-----VYKFLAVLPPTVREIVITKYGDVYVNGF
GYLHLGLLDAVTINFTGHGTDDDVSGFWTIASTNFVDALIEVQGTAIQRILYCDDPVSQL
KCSQVAFDLDDGFYPISSRNLLSHEQPISFVTLPSFNDHSFVNITVSASFGGHSGANLIA
SDTTINGFSSFCVDTRQFTISLFYNVTNSYGYVSKSQDSNCPFTLQSVNDYLSFSKFCVS
TSLLASACTIDLFGYPEFGS----GVKFTSLYFQFTKGELITGTPKPLEGVTDVSFMTLD
VCTKYTIYGFKGEGIITLTNSSFLAGVYYTSDSGQLLAFKNVTSGAVYSVTPCSFSEQAA
YVDDDIVGVISSLSSSTFNSTRELPGFFYHSNDGSNCTEPVLVYSNIGVCKSGSIGYVSS
QSGQVKIAPTVTGNISIPTNFSMSIRTEYLQLYNTPVSVDCVTYVCNGNSRCKQLLTQYT
AVCKTIESALQLSARLESVEVNSMLTISEEALQLATISSFNGDGYNFTNVLGVSVYDPAS
GRVVQKRSFIEDLLFNKVVTNGLGTVDEDYKRCTNGRSVADLVCAQYYSGVMVLPGVVDA
EKLHMYSASLIGGMVLGGFTSAAALPFSYAVQARLNYLALQTDVLQRNQQLLAESFNSAI
GNITSAFESVKEAISQTSKGLSTVAHALTKVQEVVNSQGAALTQLTVQLQHNFQAISSSI
DDIYSRLDILSADVQVDRLITGRLSALNAFVAQTLTKYTEVQASRKLAQQKVNECVKSQS
QRYGFCGGDGEHIFSLVQAAPQGLLFLHTVLVPSDFVDVIAIAGLCVNDEIALILREPGL
VLFTHELQNHTAIEYFVSSRRMFEPRKPTVSDFVQIESCVVTYVNLTRDQLPDVIPDYID
VNKTLDEILASLPNRTGPSLPLDVFNATYLNLTGEIADLEQRSESLRNTTEDLKSLIYNI
NNTLVDLEWLNRVETYIKWPWWVWLIIFIVLIFVVSLLVFCCISTGCCGCCGCCCACFSG
CCRGPRLQPYEVFEKVHVQ
>MH052685.1_2017_South Korea_GII-a
MKSLNYFWLFLPVLSTLSLPQDVARCNANTNFRRFFSKFNVQAPAVVVLGGYLPIGENQG
VN-STWYCAGQHPTASGVHGVFVSHITGGHGFEIGISQEPFDPSGYQLYLHKATNGNTNA
TARLRICQFPSIKTLGPTANNDVTTGRNCLFNKAVPAHMSEHS--VVGITWDNDRVTVFS
DKIYHFYFKNDWSRVATKCYNSGGCAMQYVYEPTYYTLNVTSAGEDGISYQPCT-ANCIG
YAANVFATEPNGHIPEGFSFNNWFLLSNDSTLVHGKVVSNQPLLVNCLLAIPKIYGLGQF
FSFNQTMDGVCNGAAAQRAPEALRFNINDTSVILAEGSIVLHTALGTNLSFVCSNSSDPH
LATFAIPLGATQVPYYCFLKVDTYNST-----VYKFLAVLPPTVREIVITKYGDVYVNGF
GYLHLGLLDAVTINFTGHGTDDDVSGFWTIASTNFVDALIEVQGTAIQRILYCDDPVSQL
KCSQVAFDLDDGFYPISSRNLLSHEQPISFVTLPSFNDHSFVNITVSASFGGHSGANLIA
SDTTINGFSSFCVDTRQFTISLFYNVTNSYGYVSKSQDSNCPFTLQSVNDYLSFSKFCVS
TSLLASACTIDLFGYPEFGS----GVKFTSLYFQFTKGELITGTPKPLEGVTDVSFMTLD
VCTKYTIYGFKGEGIITLTNSSFLAGVYYTSDSGQLLAFKNVTSGAVYSVTPCSFSEQAA
YVDDDIVGVISSLSSSTFNSTRELPGFFYHSNDGSNCTEPVLVYSNIGVCKSGSIGYVPS
QSGQVKIAPTVTGNISIPTNFSMSIRTEYLQLYNTPVSVDCVTYVCNGNSRCKQLLTQYT
AACKTIESALQLSARLESVEVNSMLTISEEALQLATISSFNGDGYNFTNVLGVSVYDPAS
GRVVQKRSFIEDLLFNKVVTNGLGTVDEDYKRCTNGRSVADLVCAQYYSGVMVLPGVVDA
EKLHMYSASLIGGMVLGGFTSAAALPFSYAVQARLNYLALQTDVLQRNQQLLAESFNSAI
GNITSAFESVKEAISQTSKGLSTVAHALTKVQEVVNSQGAALTQLTVQLQHNFQAISSSI
DDIYSRLDILSADVQVDRLITGRLSALNAFVAQTLTKYTEVQASRKLAQQKVNECVKSQS
QRYGFCGGDGEHIFSLVQAAPQGLLFLHTVLVPSDFVDVIAIAGLCVNDEIALILREPGL
VLFTHELQNHTAIEYFVSSRRMFEPRKPTVSDFVQIESCVVTYVNLTRDQLPDVIPDYID
VNKTLDEILASLPNRTGPSLPLDVFNATYLNLTGEIADLEQRSESLRNTTEDLKSLIYNI
NNTLVDLEWLNRVETYIKWPWWVWLIIFIVLIFVVSLLVFCCISTGCCGCCGCCCACFSG
CCRGPRLQPYEVFEKVHVQ
>MH052687.1_2017_South Korea_GII-a
MKSLTYFWLFLPVLSTLSLPQDVTRCSANTNFRRFFSKFNVQAPAVVVLGGYLPTGENQG
VN-STWYCAGQHPTASGVHGIFVSHIRGGHGFEIGISQEPFDPSGYQLYLHKATNGNTNA
IARLRICQFPSIKTLGPTANNDVTTGRNCLFNKAIPAHMSEHS--VVGITWDNDRVTVFS
DKIYYFYFKNDWSRVATKCYNSGGCAMQYVYEPTYYMLNVTSAGEDGISYQPCT-ANCIG
YAANVFATEPNGHIPEGFSFNNWFLLSNDSTLVHGKVVSNQPLLVNCLLAIPKIYGLGQF
FSFNQTIDGVCNGAAVQRAPEALRFNINDTSVILAEGSIVLHTALGTNLSFVCSNSSDPH
LATFAIPLGATQVPYYCFLKVDTYNST-----VYKFFAVLPPTVREIVITKYGDVYVNGF
GYLHLGLLDAVTINFTGHGTDDDVSGFWTIASTNFVDALIEVQGTAIQRILYCDDPVSQL
KCSQVAFDLDDGFYPISSRNLLSHEQPSSFVTLPSFNDHSFVNITVSASFGGHSGANLIA
SDTTINGFSSFCVDTRQFTISLFYNVTNSYGYVSKSQDSNCPFTLQSVNDYLSFSKFCVS
TSLLASACTIDLFGYPEFGS----GVKFTSLYFQFTKGELITGTPKPLEGVTDVSFMTLD
VCTKYTIYGFKGEGIITLTNSSFLAGVYYTSDSGQLLAFKNVTSGAVYSVTPCSFSEQAA
YVDDDIVGVISSLSSSTFNSTRELPGFFYHSNDGSNCTEPVLVYSNIGVCKSGSIGYVPS
QSGQVKIAPTVTGNISIPTNFSMSIRTEYLQLYNTPVSVDCATYVCNGNSRCKQLLTQYT
AACKTIESALQLSARLESVEVNSMLTISEEALQLATISSFNGDGYNFTNVLGVSVYDPAS
GRVVQKRSFIEDLLFNKVVTNGLGTVDEDYKRCSNGRSVADLVCAQYYSGVMVLPGVVDA
EKLHMYSASLIGGMVLGGFTSAAALPFSYAVQARLNYVALQTDVLQRNQQLLAESFNSAI
GNITSAFESVKEAISQTSKGLNTVAHALTNVQEVVNSQGAALTQLTVQLQHNFQAISSSI
DDIYSRLDILSADVQVDRLITGRLSALNAFVAQTLTKYTEVQASRKLAQQKVNECVKSQS
QRYGFCGGDGEHIFSLVQAAPQGLLFLHTVLVPSDFVDVIAIAGLCVNDEIALTLREPGL
VLFTHELQNHTATEYFVSSRRMFEPRKPTVSDFVQIESCVVTYVNLTRDQLPDVIPDYID
VNKTLDEILASLPNRTGPSLPLDVFNATYLNLTGEIADLEQRSESLRNTTEELQSLIYNI
NNTLVDLEWLNRVETYIKWPWWVWLIIFIVLIFVVSLLVFCCISTGCCGCCGCCCACFSG
CCRGPRLQPYEVFEKVHVQ
>MH052688.1_2017_South Korea_GII-a
MKSLTYFWLFLPVLSTLSLPQDVTRCSANTNFRRFFSKFNVQAPAVVVLGGYLPTGENQG
VN-STWYCAGQHPTASGVHGIFVSHIRGGHGFEIGISQEPFDSSGYQLYLHKATNGNTNA
TARLRICQFPSIKTLGPTANNDVTTGLNCLFNKAIPAHMSEHS--VVGITWDNDRVTVFS
DKIYHFYFKNGWSRVATKCYNSGGCAMQYVYEPTYYMLNVTSAGEDGISYQPCT-ANCIG
YAANVFATEPNGHIPEGFSFNNWFLLSNDSTLVHGKVVSNQPLLVNCLLAIPKIHGLGQF
FSFNQTIDGVCNGAAVQRAPEALRFNINDTSVILAEGSIVLHTALGTNFSFVCSNSSNPN
LATFAIPLGATQVPYYCFLKVGTYNST-----VYKFLAVLPPTVREIVITKYGDVYVNGF
GYLHLGLLDAVTINFTGHGTDGDVSGFWTIASTNFVDALIEVQGTAIQRILYCDDPVSQL
KCSQVAFDLDDGFYPISSRNLLSHEQPTSFVTLPSFNDHSFVNITVSASFGGSSGANLIA
SDTTINGFSSFCVDTRQFTISLFYNVTNSYGYVSKSQDSNCPFTLQSVNDYLSFSKFCVS
TSLLASACTIDLFGYPEFGS----GVKFTSLYFQFTKGELITGTPKPLVGVTDVSFMTLD
VCTKYTIYGFKGEGIITLTNSSFLAGVYYTSDSGQLLAFKNVTSGAVYSVTPCSFSEQAA
YVDDDIVGVISSLSNSTFNSTRELPGFFYHSNDGSNCTEPVLVYSNIGVCKSGSIGYVPS
QSGQVKIAPTVTGNISIPTNFSMSIRTEYLQLYNTPVSVDCATYVCNGNSRCKQLLTQYN
AACKTVESALQLSARLESVEVNSMLTISEEALQLANISSFNGDGYNFTNVLGVSVYDPAS
GRVVQKRSFIEDLLFNKVVTNGLGTVDEDYKRCSNGRSVADLVCAQYYSGVMVLPGVVDA
EKLHMYSASLIGGMVLGGFTAAAALPFSYAVQARLNYLALQTDVLQRNQQLLAESFNSAI
GNITSAFESVKEAISQTSKGLYTVAHALTKVQEVVNSQGAALTQLTVQLQHNFQAISSSI
DDIYSRLDILSADVQVDRLITGRLSALNAFVAQTLTKYTEVQASRKLAQQKVNECVKSQS
QRYGFCGGDGEHIFSLVQAAPQGLLFLHTVLVPSAFVDVIAIAGLCVNDEIALTLREPGL
VLFTHELQNHTATEYFVSSRRMFEPRKPTVSDFVQIESCVVTYVNLTRDQLPDVIPDYID
VNKTLDEILASLPNRTGPSLPLDVFNATYLNLTGEIADLEQRSESLRNTTEELQRLIYNI
NNTLVDLEWLNRVETYIKWPWWVWLIIFIVLIFVVSLLVFCCISTGCCGCCGCCCACFSG
CCRGPRLQPYEVFEKVHVQ
>MH052689.1_2017_South Korea_GII-a
MKSLTYFWLFLPVLSTLSLPQDVTRCSAKTNFRRFFSKFNVQAPAVVVLGGYLPIGENQG
VN-STWYCAGKHPTASGVHGIFVSHIRGGHGFEIGISQEPFDPSGYQLYLHKATNGNTNA
TARLRICQFPSIKTLGPA--NDVTTGRNCLFNKAIPAHMSEHS--VVGITWDNDRVTVFF
DKIYHFYFKNDWSRVATNCYNSGGCAMQYVYEPTYYMLNVTSAGEDGISYQPCT-ANCIG
YAANVFATEPNGHIPEGFSFNNWFLLSNDSTLVHGKVVSNQPLLVNCLLAIPKIYGLGQF
FSFNQTIDGVCNGAAVQRAPEALRFNINDSSVILAEGSIVLHTALGTNFSFVCSNSSNPH
LATFAIPLGATQVPYYCFLKVDTYNST-----VYNFLAVLPPTVREIVITKYGDVYVNGF
GYLHLGLLDAVTINFTGHGTDDDVSGFWTIASTNFVDALIEVQGTAIQRILYCDDPVSQL
KCSQVAFDLDDGFYPISSRNLLSHEQPISFVTLPSFNDHSFVNITVSASFGGHSGANLIA
SDTTINGFSSFCVDTRQFTISLFYNVTNSYGYVSKSQDSNCPFTLQSVNDYLSFSKFCVS
TSLLASACTIDLFGYPDFGS----GVKFTSLYFQFTKGELITGTPKPLEGVTDVSFMTLD
VCTKYTIYGFKGEGIITLTNSSFLAGVYYTSDSGQLLAFKNVTSGAVYSVTPCSFSEQAA
YVGDDIVGVISSLSNSTFNSTRELPGFFYHSNDGSNCTEPVLVYSNIGVCKSGSIGYVPS
QSGQFKIAPTVTGNISIPTNFSMSIRTEYLQLYNTPVSVDCATYVCNGNSRCKQLLTQYI
AACKTIESALQLSARLESVEVNSMLTISEAALQLATISSFNGDGYNFTNVLGVSVYDPAS
GRVVQKRSFIEDLLFNKVVTNGLGTVDEDYKRCSNGRSVADLVCAQYYSGVMVLPGVVDA
EKLHMYSASLIGGMVLGGFTSAAALPFSYAVQARLNYLALQTDVLQRNQQLLAESFNSAI
GNITSAFESVKEAISQTSKGLNTVAHALTKVQEVVNSQGAALTQLTVQLQHNFQAISSSI
DDIYSRLDILSADVQVDRLITGRLSALNAFVAQTLTKYTEVQASRKLAQQKVNECVKSQS
QRYGFCGGDGEHIFSLVQAAPQGLLFLHTVLVPSDFVDVIAIAGLCVNDEIALTLREPGL
VLFTHELQNHTAMEYFVSSRRMFEPRKPTVSDFVQIESCVVTYVNLTRDQLPDVIPDYID
VNKTLDEILASLPNRTGPSLSLDVFNATYLNLTGEIADLEQRSESLRNTTEELQSLIYNI
NNTLVDLEWLNRVETYIKWPWWVWLIIFIVLIFVVSLLVFCCISTGCCGCCGCCCACFSG
CCRGPRLQPYEVFEKVHVQ
>MF281416.1_2017_South Korea_GII-a
MKSLTYFWLFLPVLSTLSLPQDVTRCSANTNFRRFFSKFNVQAPAVVVLGGYLPIGENQG
VN-STWYCAGKHPTASGVHGIFVSHIRGGHGFEIGISQEPFDPSGYQLYLHKATNGNTNA
TARLRICQFPSIKTLGPTA-NDVTTGRNCLFNKAIPAHMSEHS--VVGITWDNDRVTVFF
DKIYHFYFKNDWSRVATMCYNSGGCAMRYVYEPTYYMLNVTSAGEDGISYQPCT-ANCIG
YAANVFATEPNGHIPEGFSFNNWFLLSNDSTLVHGKVVSNQPLLVNCLLAIPKIYGLGQF
FSFNQTIDGVCNGAAVQRAPEALRFNINDSSVILAEGSIVLHTALGTNFSFVCSNSSNPH
LATFAIPLGATQVPYYCFLKVDTYNST-----VYNFLAVLPPTVREIVITKYGDVYVNGF
GYLHLGLLDAVTINFTGHGTDDDVSGFWTIASTNFVDALIEVQGTAIQRILYCDDPVSQL
KCSQVAFDLDDGFYTISSINLLSHEQPISFVTLPSFNDHSFVNITVSASFGGHSGANLIA
SDTTINGFSSFCVDTKQFTISLFYNVTNSYGYVSKSQDSNCPFTLQSVNDYLSFIKFCVS
TSLLASACTIDLFGYPDFGN----GVKFTSLYFQFTKGELITGTPKPLVGVTDVSFMTLD
VCTKYTIYGFKGEGISTLTNSSFLAGVYYTSDSGYLLAFKNVTSGAVYSVTPCSFSEQAV
YVDDDIVGVISSLSNSTFNSTRELPGFFYHSNDGSNCTEPVLVYSNIGVCKSGSIGYVPS
QSGQVKIAPTVTGNISIPTNFSMSIRTEYLQLYNTPVSVDCATYVCNGNSRCKQLLTQYT
AACKTIESALQLSTRLESVEVNSMLTISEEALQLATISSFNGDGYNFTNVLGVSVYDPAS
GRVVQKRSFIEDLLFNKVVTNGLGTVDEDYKRCSNGRSVADLVCAQYYSGVMVLPGVVDA
EKLHMYSASLIGGMVLGGFTSAAALPFSYAVQARLNYLALQTDVLQRNQQLLAESFNSAI
GNITSAFESVKEAISQTSKGLNTVAHALTKVQEVVNSQGAALTQLTVQLQHNFQAISSSI
DDIYSRLDILSADVQVDRLITGRLSALNAFVAQTLTKYTEVQASRKLAQQKVNECVKSQS
QRYGFCGGDGEHIFSLVQAAPQGLLFLHTVLVPSDFVDVIAIAGLCVNDEIALTLREPGL
VLFTHELQNHTATEYFVSSRRMFEPRKPTVSDFVQIESCVVTYVNLTRDQLPDVIPDYID
VNKTLDEILASLPNRTGPSLPLDVFNATYLNLTGEIADLEQRSESLRNTTEELQSLIYNI
NNTLVDLEWLNRVETYIKWPWWVWLIIFIVLIFVVSLLVFCCISTGCCGCCGCCCACFSG
CCRGPRLQPYEVFEKVHVQ
>KY963963.1_2016_South Korea_GII-a
MKSLTYFWLFLPVLSTLSLPQDVTRCSAKTNFRRFFSKFNVHAPAVVVLGGYLPIGENQG
VN-STWYCAGQHPTASGVHGIFVSHIRGGHGFEIGISQEPFDPSGYQLYLHKATNGNTNA
TARLRICQFPSIKTLGPTANNDVTTGRNCLFNKAIPAHMSEHS--VVGITWDNDRVTVFS
DKIYYFYFKNDWSRVATKCYNSGGCAMQYVYEPTYFMLNVTSAGEDGISYQPCT-ANCIG
YAANVFATEPNGHIPEGFSFNNWFLLSNDSTLVHGKVVSNQPLLVNCLLAIPKIYGLGQF
FSFNQTIDGVCNGAAVQRAPEALRFNINDTSAILAEGSIVLHTALGTNFSFVCSNSSNPH
LATFAIPLGATQVPYYCFLKVDTYNSTDTHPEFYKFLAVLPPTVREIVITKYGDVYVNGF
GYLHLGLLDAVTINFTGHGTDDDVSGFWTIASTNFVDALIEVQGTAIQRILYCDDPVSQL
KCSQVAFDLDDGFYPISSRNFLSHEQPISFVTMPSFNDHSFVNITVSASFGGPSGANLIA
SDTTINGFSSFCVDTRQFTISLFYNVTNSYGYVSKSQYSNCPFTLQSVNDYLSFSKFCVS
TSLLAGACTIDLFGYPEFGS----GVKFTSLYFQFTKGELITGTPKPLEGVTDVSFMTLD
VCTKYTIYGFKGEGIITLTNSSFLAGVYYTSDSGQLLAFKNVTSGAVYSVTPCSFSEQAA
YVDDDIVGVISSLSNTTFNSTRELPGFFYHSNDGSNCTEPVLVYSNIGVCKSGSIGYVPS
QSGQVKIAPMVTGNISIPTNFSMSIRTEYLQLYNTPVSVDCATYVCNGNSRCKQLLTQYT
AACKTIESALQLSARLESVEVNSMLTISEEALQLATISSFNGDGYNFTNVLGVSVYDPAS
DRVVQKRSFIEDLLFNKVVTNGLGTVDEDYKRCSNGRSVADLVCAQYYSGVMVLPGVVDA
EKLHMYSASLIGGMVLGGFTAAAALPFSYAVQARLNYLALQTDVLQRNQQLLAESFNSAI
GNITSAFESVKEAISQTSKGLNTVAHALTKVQEVVNSQGAALTQLTVQLQHNFQAISSSI
DDIYSRLDILSADVQVDRLITGRLSALNAFVAQTLTKYTEVQASRKLAQQKVNECVKSQS
QRYGFCGGDGEHIFSLVQAAPQGLLFLHTVLVPSDFVDVIAIAGLCVNDEIALTLREPGL
VLFTHELQNHTATEYFVSSRRMFEPRKPTVSDFVQIESCVVTYVNLTRDQLPDVIPDYID
VNKTLDEILASLPNRTGPSLPLDVFNATYLNLTGEIADLEQRSESLRNTTEELQSLIYNI
NNTLVDLEWLNRVETYIKWPWWVWLIIFIVLIFVVSLLVFCCISTGCCGCCGCCCACFSG
CCRGPRLQPYEVFEKVHVQ
>KY825240.1_2016_South Korea_GII-a
MKSLTYFWLFLPVLSTLSLPQDVTRCSANTNFRRFFSKFNVQAPAVVVLGGYLPK--NQG
VN-STWYCAGQHPTASGVHGIFVSHIRGGHGFEIGISQEPFDPSGYQLYLHKATNGNTNA
TARLRICQFPSIKTLGPTANNDVTTGRNCLFNKAIPAHMSEHS--VVGITWDNDRVTVFS
DKIYYFYFKNDWSRVATKCYNSGGCAMQYVYEPTYYMLNVTSAGEDGISYQPCT-ANCIG
YAANVFATEPNGHIPEGFSFNNWFLLSNDSTLVHGTVVSNQPLLVNCLLAIPKIYGLGQF
FSFNQTIDGVCNGAAVQRAPEALRFNINDTSVILAEGSIVLHTALGTNFSFVCSNSSNPH
LATFAIPLGATQVPYYCFFKVDTYNSN-----VYKFLAVLPPTVREIVITKYGDVYVNGF
GYLHLGLLDAVTINFTGHGTDDDVSGFWTIASTNFVDALIEVQGTAIQRILYCDDPVSQL
KCSQVAFDLDDGFYPISSRNLLSHEQPISFVTLPSFNDHSFVNITVSASFGGHSGANLIA
SDTTINGFSSFCVDTRQFTISLFYNVTNSYGYVSKSQDSNCPFTLQSVNDYLSFSKFCVS
TSLLASACTIDLFGYPEFGS----GVKFTSLYFQFTKGELITGTPKPLEGVTDVSFMTLD
VCTKYTIYGFKGEGILTLTNSSFLAGVYYTSDSGQLLAFKNVTSGAVYSVTPCSFSEQAA
YVDDDIVGVISSLSSSTFNSTRELPGFFYHSNDGSNCTEPVLVYSNIGVCKSGSIGYVPS
QSGQVKIAPTVTGNISIPTNFSMSIRTEYLQLYNTPVSVDCATYVCNGNSRCKQLLTQYT
AACKTIESALQLSARLESVEVNSMLTISEEALQLATISSFNGDGYNFTNVLGVSVYDPAS
RRVVQKRSFIEDLLFNKVVTNGLGTVDEDYKRCSNGRSVADLVCAQYYSGVMVLPGVVDA
EKLHMYSASLIGGMVLGGFTSAAALPFSYAVQARLNYLALQTDVLQRNQQLLAESFNSAI
GNITSAFESVKEAISQTSKGLNTVAHALTKVQEVVNSQGAALTQLTVQLQHNFQAISSSI
DDIYSRLDILSADVQVDRLITGRLSALNAFVAQTLTKYTEVQASRKLAQQKVNECVKSQS
QRYGFCGGDGEHIFSLVQAAPQGLLFLHTVLVPSDFVDVIAIAGLCVNDEIALTLREPGL
VLFTHELQNHTAMEYFVSSRRMFEPRKPTVSDFVQIESCVVTYVNLTRDQLPDVIPDYID
VNKTLDEILASLPNRTGPSLPLDVFNATYLNLTGEIADLQQRSESLRNTTEELQSLIYNI
NNTLVDLEWLNRVETYIKWPWWVWLIIFIVLIFVVSLLVFCCISTGCCGCCGCCCACFSG
CCRGPRLQPYEVFEKVHVQ
>KY825241.1_2016_South Korea_GII-a
MKSLTYFWLFLPVLSTLSLPQDVTRCSANTNFRRFFSKFNVQAPAVVVLGGYLPK--NQG
VN-STWYCAGQHPTASGVHGIFVSHIRGGHGFEIGISQEPFDPSGYQLYLHKATNGNTNA
TARLRICQFPSIKTLGPTANNDVTTGRNCLFNKAIPAHMSEHS--VVGITWDNDRVTVFS
DKIYYFYFKNDWSRVATKCYNSGGCAMQYVYEPTYYMLNVTSAGEDGISYQPCT-ANCIG
YAANVFATEPNGHIPEGFSFNNWFLLSNDSTLVHGTVVSNQPLLVNCLLAIPKIYGLGQF
FSFNQTIDGVCNGAAVQRAPEALRFNINDTSVILAEGSIVLHTALGTNFSFVCSNSSNPH
LATFAIPLGATQVPYYCFFKVDTYKST-----VYKFLAVLPPTVREIVITKYGDVYVNGF
GYLHLGLLDAVTINFTGHGTDDDVSGFWTIASTNFVDALIEVQGTAIQRILYCDDPVSQL
KCSQVAFDLDDGFYPISSRNLLSHEQPISFVTLPSFNDHSFVNIIVSASFGGHSGANLIA
SDTTINGFSSFCVDTRQFTISLFYNVTNSYGYVSKSQDSNCPFTLQSVNDYLSFSKFCVS
TSLLASACTIDLFGYPEFGS----GVKFTSLYFQFTKGELITGTPKPLEGVTDVSFMTLD
VCTKYTIYGFKGEGILTLTNSSFLAGVYYTSDSGQLLAFKNVTSGAVYSVTPCSFSEQAA
YVDDDIVGVISSLSSSTFNSTRELPGFFYHSNDGSNCTEPVLVYSNIGVCKSGSIGYVPS
QSGQVKIAPTVTGNISIPTNFSMSIRTEYLQLYNTPVSVDCATYVCNGNSRCKQLLTQYT
AACKTIESALQLSARLESVEVNSMLTISEEALQLATISSFNGDGYNFTNVLGVSVYDPAS
RRVVQKRSFIEDLLFNKVVTNGLGTVDEDYKRCSNGRSVADLVCAQYYSGVMVLPGVVDA
EKLHMYSASLIGGMVLGGFTSAAALPFSYAVQARLNYLALQTDVLQRNQQLLAESFNSAI
GNITSAFESVKEAISQTSKGLNTVAHALTKVQEVVNSQGAALTQLTVQLQHNFQAISSSI
DDIYSRLDILSADVQVDRLITGRLSALNAFVAQTLTKYTEVQASRKLAQQKVNECVKSQS
QRYGFCGGDGEHIFSLVQAAPQGLLFLHTVLVPSDFVDVIAIAGLCVNDEIALTLREPGL
VLFTHELQNHTAMEYFVSSRRMFEPRKPTVSDFVQIESCVVTYVNLTRDQLPDVIPDYID
VNKTLDEILASLPNRTGPSLPLDVFNATYLNLTGEIADLQQRSESLRNTTEELQSLIYNI
NNTLVDLEWLNRVETYIKWPWWVWLIIFIVLIFVVSLLVFCCISTGCCGCCGCCCACFSG
CCRGPRLQPYEVHD-----
>KY825242.1_2016_South Korea_GII-a
MKSLTYFWLFLPVLSTLSLPQDVTRCSANTNFRRFFSKFNVQAPAVVVLGGYLPI-----
VN-STWYCAGQHPTASGVHGIFVSHIRGGHGFEIGISQEPFDPSGYQLYLHKATNGNTNA
TARLRICQFPSIKTLGPTANNDVTTGRNCLFNKAIPAHMSEHS--VVGITWDNDRVTVFS
DKIYYFYFKNDWSRVATKCYNSGGCAMQYVYEPTYYMLNVTSAGEDGISYQPCT-ANCIG
YAANVFATEPNGHIPEGFSFNNWFLLSNDSTLVHGTVVSNQPLLVNCLLAIPKIYGLGQF
FSFNQTIDGVCNGAAVQRAPEALRFNINDTSVILAEGSIVLHTALGTNFSFVCSNSSNPH
LATFAIPLGATQVPYYCFFKVDTYNSN-----VYKFLAVLPPTVREIVITKYGDVYVNGF
GYLHLGLLDAVTINFTGHGTDDDVSGFWTIASTNFVDALIEVQGTAIQRILYCDDPVSQL
KCSQVAFDLDDGFYPISSRNLLSHEQPISFVTLPSFNDHSFVNITVSASFGGHSGANLIA
SDTTINGFSSFCVDTRQFTISLFYNVTNSYGYVSKSQDSNCPFTLQSVNDYLSFSKFCVS
TSLLASACTIDLFGYPEFGS----GVKFTSLYFQFTKGELITGTPKPLEGVTDVSFMTLD
VCTKYTIYGFKGEGILTLTNSSFLAGVYYTSDSGQLLAFKNVTSGAVYSVTPCSFSEQAA
YVDDDIVGVISSLSSSTFNSTRELPGFFYHSNDGSNCTEPVLVYSNIGVCKSGSIGYVPS
QSGQVKIAPTVTGNISIPTNFSMSIRTEYLQLYNTPVSVDCATYVCNGNSRCKQLLTQYT
AACKTIESALQLSARLESVEVNSMLTISEEALQLATISSFNGDGYNFTNVLGVSVYDPAS
RRVVQKRSFIEDLLFNKVVTNGLGTVDEDYKRCSNGRSVADLVCAQYYSGVMVLPGVVDA
EKLHMYSASLIGGMVLGGFTSAAALPFSYAVQARLNYLALQTDVLQRNQQLLAESFNSAI
GNITSAFESVKEAISQTSKGLNTVAHALTKVQEVVNSQGAALTQLTVQLQHNFQAISSSI
DDIYSRLDILSADVQVDRLITGRLSALNAFVAQTLTKYTEVQASRKLAQQKVNECVKSQS
QRYGFCGGDGEHIFSLVQAAPQGLLFLHTVLVPSDFVDVIAIAGLCVNDEIALTLREPGL
VLFTHELQNHTAMEYFVSSRRMFEPRKPTVSDFVQIESCVVTYVNLTRDQLPDVIPDYID
VNKTLDEILASLPNRTGPSLPLDVFNATYLNLTGEIADLQQRSESLRNTTEELQSLIYNI
NNTLVDLEWLNRVETYIKWPWWVWLIIFIVLIFVVSLLVFCCISTGCCGCCGCCCACFSG
CCRGPRLQPYEVFEKVHVQ
>KY825243.1_2016_South Korea_GII-a
MKSLTYFWLFLPVLSTLSLPQDVTRCSANTNFRRFFSKFNVQAPAVVVLGGYLPI-----
VN-STWYCAGQHPTASGVHGIFVSHIRGGHGFEIGISQEPFDPSGYQLYLHKATNGNTNA
TARLRICQFPSIKTLGPTANNDVTTGRNCLFNKAIPAHMSEHS--VVGITWDNDRVTVFS
DKIYYFYFKNDWSRVATKCYNSGGCAMQYVYEPTYYMLNVTSAGEDGISYQPCT-ANCIG
YAANVFATEPNGHIPEGFSFNNWFLLSNDSTLVHGTVVSNQPLLVNCLLAIPKIYGLGQF
FSFNQTIDGVCNGAAVQRAPEALRFNINDTSVILAEGSIVLHTALGTNFSFVCSNSSNPH
LATFAIPLGATQVPYYCFFKVDTYNSN-----VYKFLAVLPPTVREIVITKYGDVYVNGF
GYLHLGLLDAVTINFTGHGTDDDVSGFWTIASTNFVDALIEVQGTAIQRILYCDDPVSQL
KCSQVAFDLDDGFYPISSRNLLSHEQPISFVTLPSFNDHSFVNITVSASFGGHSGANLIA
SDTTINGFSSFCVDTRQFTISLFYNVTNSYGYVSKSQDSNCPFTLQSVNDYLSFSKFCVS
TSLLASACTIDLFGYPEFGS----GVKFTSLYFQFTKGELITGTPKPLEGVTDVSFMTLD
VCTKYTIYGFKGEGILTLTNSSFLAGVYYTSDSGQLLAFKNVTSGAVYSVTPCSFSEQAA
YVDDDIVGVISSLSSSTFNSTRELPGFFYHSNDGSNCTEPVLVYSNIGVCKSGSIGYVPS
QSGQVKIAPTVTGNISIPTNFSMSIRTEYLQLYNTPVSVDCATYVCNGNSRCKQLLTQYT
AACKTIESALQLSARLESVEVNSMLTISEEALQLATISSFNGDGYNFTNVLGVSVYDPAS
RRVVQKRSFIEDLLFNKVVTNGLGTVDEDYKRCSNGRSVADLVCAQYYSGVMVLPGVVDA
EKLHMYSASLIGGMVLGGFTSAAALPFSYAVQARLNYLALQTDVLQRNQQLLAESFNSAI
GNITSAFESVKEAISQTSKGLNTVAHALTKVQEVVNSQGAALTQLTVQLQHNFQAISSSI
DDIYSRLDILSADVQVDRLITGRLSALNAFVAQTLTKYTEVQASRKLAQQKVNECVKSQS
QRYGFCGGDGEHIFSLVQAAPQGLLFLHTVLVPSDFVDVIAIAGLCVNDEIALTLREPGL
VLFTHELQNHTAMEYFVSSRRMFEPRKPTVSDFVQIESCVVTYVNLTRDQLPDVIPDYID
VNKTLDEILASLPNRTGPSLPLDVFNATYLNLTGEIADLQQRSESLRNTTEELQSLIYNI
NNTLVDLEWLNRVETYIKWPWWVWLIIFIVLIFVVSLLVFCCISTGCCGCCGCCCACFSG
CCRGPRLQPYEVHD-----
>KR873431.1_2014_South Korea_GII-a
MKSLTYFWLFLPVLSTLSLPQDVTRCSANTNFRRFFSKFNVQAPAVVVLGGYLPIGENQG
VN-STWYCAGQHPTASGVHGIFVSHIRGGHGFEIGISQEPFDPSGYQLYLHKATNGNTNA
TARLRICQFPSIKTLGPTANNDVTTGRNCLFNKAIPAHMSEHS--VVGITWDNDRVTVFS
DKIYYFYFKNDWSRVATKCYNSGGCAMQYVYEPTYYMLNVTSAGEDGISYQPCT-ANCIG
YAANVFATEPNGHIPEGFSFNNWFLLSNDSTLVHGKVVSNQPLLVNCLLAIPKIYGLGQF
FSFNQTIDGVCNGAAVQRAPEALRFNINDTSVILAEGSIVLHTALGTNFSFVCSNSSNPH
LATFAIPLGATQVPYYCFLKVDTYNST-----VYKFLAVLPPTVREIVITKYGDVYVNGF
GYLHLGLLDAVTINFTGHGTDDDVSGFWTIASTNFVDALIEVQGTAIQRILYCDDPVSQL
KCSQVAFDLDDGFYPISSRNLLSHEQPISFVTLPSFNDHSFVNITVSASFGGHSGANLIA
SDTTINGFSSFCVDTRQFTISLFYNVTNSYGYVSKSQDSNCPFTLQSVNDYLSFSKFCVS
TSLLASACTIDLFGYPEFGS----GVKFTSLYFQFTKGELITGTPKPLEGVTDVSFMTLD
VCTKYTIYGFKGEGILTLTNSSFLAGVYYTSDSGQLLAFKNVTSGAVYSVTPCSFSEQAA
YVDDDIVGVISSLSSSTFNSTRELPGFFYHSNDGSNCTEPVLVYSNIGVCKSGSIGYVPS
QSGQVKIAPTVTGNISIPTNFSMSIRTEYLQLYNTPVSVDCATYVCNGNSRCKQLLTQYT
AACKTIESALQLSARLESVEVNSMLTISEEALQLATISSFNGDGYNFTNVLGVSVYDPAS
GRVVQKRSFIEDLLFNKVVTNGLGTVDEDYKRCSNGRSVADLVCAQYYSGVMVLPGVVDA
EKLHMYSASLIGGMVLGGFTSAAALPFSYAVQARLNYLALQTDVLQRNQQLLAESFNSAI
GNITSAFESVKEAISQTSKGLNTVAHALTKVQEVVNSQGAALTQLTVQLQHNFQAISSSI
DDIYSRLDILSADVQVDRLITGRLSALNAFVAQTLTKYTEVQASRKLAQQKVNECVKSQS
QRYGFCGGDGEHIFSLVQAAPQGLLFLHTVLVPSDFVDVIAIAGLCVNDEIALTLREPGL
VLFTHELQNHTAMEYFVSSRRMFEPRKPTVSDFVQIESCVVTYVNLTRDQLPDVIPDYID
VNKTLDEILASLPNRTGPSLPLDVFNATYLNLTGEIADLEQRSESLRNTTEELQSLIYNI
NNTLVDLEWLNRVETYIKWPWWVWLIIFIVLIFVVSLLVFCCISTGCCGCCGCCCACFSG
CCRGPRLQPYEVFEKVHVQ
>KR873434.1_2014_South Korea_GII-a
MKSLTYFWLFLPVLSTLSLPQDVTRCSANTNFRRFFSKFNVQAPAVVVLGGYLPIGENQG
VN-STWYCAGQHPTASGVHGIFVSHIRGGHGFEIGISQEPFDPSGYQLYLHKATNGNTNA
TARLRICQFPSIKTLGPTANNDVTTGRNCLFNKAIPAHMSEHS--VVGITWDNDRVTVFS
DKIYYFYFKNDWSRVATKCYNSGGCAMQYVYEPTYYMLNVTSAGEDGISYQPCT-ANCIG
YAANVFATEPNGHIPEGFSFNNWFLLSNDSTLVHGKVVSNQPLLVNCLLAIPKIYGLGQF
FSFNQTIDGVCNGAAVQRAPEALRFNINDTSVILAEGSIVLHTALGTNFSFVCSNSSNPH
LATFAIPLGATQVPYYCFFKVDTYNST-----VYKFLAVLPPTVREIVITKYGDVYVNGF
GYLHLGLLDAVTINFTGHGTDDDVSGFWTIASTNFVDALIEVQGTAIQRILYCDDPVSQL
KCSQVAFDLDDGFYPISSRNLLSHEQPISFVTLPSFNDHSFVNITVSASFGGHSGANLIA
SDTTINGFSSFCVDTRQFTISLFYNVTNSYGYVSKSQDSNCPFTLQSVNDYLSFSKFCVS
TSLLASACTIDLFGYPEFGS----GVKFTSLYFQFTKGELITGTPKPLEGVTDVSFMTLD
VCTKYTIYGFKGEGILTLTNSSFLAGVYYTSDSGQLLAFKNVTSGAVYSVTPCSFSEQAA
YVDDDIVGVISSLSSSTFNSTRELPGFFYHSNDGSNCTEPVLVYSNIGVCKSGSIGYVPS
QSGQVKIAPTVTGNISIPTNFSMSIRTEYLQLYNTPVSVDCATYVCNGNSRCKQLLTQYT
AACKTIESALQLSARLESVEVNSMLTISEEALQLATISSFNGDGYNFTNVLGVSVYDPAS
GRVVQKRSFIEDLLFNKVVTNGLGTVDEDYKRCSNGRSVADLVCAQYYSGVMVLPGVVDA
EKLHMYSASLIGGMVLGGFTSAAALPFSYAVQARLNYLALQTDVLQRNQQLLAESFNSAI
GNITSAFESVKEAISQTSKGLNTVAHALTKVQEVVNSQGAALTQLTVQLQHNFQAISSSI
DDIYSRLDILSADVQVDRLITGRLSALNAFVAQTLTKYTEVQASRKLAQQKVNECVKSQS
QRYGFCGGDGEHIFSLVQAAPQGLLFLHTVLVPSDFVDVIAIAGLCVNDEIALTLREPGL
VLFTHELQNHTAMEYFVSSRRMFEPRKPTVSDFVQIESCVVTYVNLTRDQLPDVIPDYID
VNKTLDEILASLPNRTGPSLPLDVFNATYLNLTGEIADLEQRSESLRNTTEELQSLIYNI
NNTLVDLEWLNRVETYIKWPWWVWLIIFIVLIFVVSLLVFCCISTGCCGCCGCCCACFSG
CCRGPRLQPYEVFEKVHVQ
>KR873435.1_2014_South Korea_GII-a
MKSLTYFWLFLPVLSTLSLPQDVTRCSANTNFRRFFSKFNVQAPAVVVLGGYLPIGENQG
VN-STWYCAGQHPTASGVHGIFVSHIRGGHGFEIGISQEPFDPSGYQLYLHKATNGNTNA
TARLRICQFPSIKTLGPTANNDVTTGRNCLFNKAIPAHMSEHS--VVGITWDNDRVTVFS
DKIYYFYFKNDWSRVATKCYNSGGCAMQYVYEPTYYMLNVTSAGEDGISYQPCT-ANCIG
YAANVFATEPNGHIPEGFSFNNWFLLSNDSTLVHGTVVSNQPLLVNCLLAIPKIYGLGQF
FSFNQTIDGVCNGAAVQRAPEALRFNINDTSVILAEGSIVLHTALGTNFSFVCSNSSNPH
LATFAIPLGATQVPYYCFFKVDTYNST-----VYKFLAVLPPTVREIVITKYGDVYVNGF
GYLHLGLLDAVTINFTGHGTDDDVSGFWTIASTNFVDALIEVQGTAIQRILYCDDPVSQL
KCSQVAFDLDDGFYPISSRNLLSHEQPISFVTLPSFNDHSFVNITVSASFGGHSGANLIA
SDTTINGFSSFCVDTRQFTISLFYNVTNSYGYVSKSQDSNCPFTLQSVNDYLSFSKFCVS
TSLLASACTIDLFGYPEFGS----GVKFTSLYFQFTKGELITGTPKPLEGVTDVSFMTLD
VCTKYTIYGFKGEGILTLTNSSFLAGVYYTSDSGQLLAFKNVTSGAVYSVTPCSFSEQAA
YVDDDIVGVISSLSSSTFNSTRELPGFFYHSNDGSNCTEPVLVYSNIGVCKSGSIGYVPS
QSGQVKIAPTVTGNISIPTNFSMSIRTEYLQLYNTPVSVDCATYVCNGNSRCKQLLTQYT
AACKTIESALQLSARLESVEVNSMLTISEEALQLATISSFNGDGYNFTNVLGVSVYDPAS
GRVVQKRSFIEDLLFNKVVTNGLGTVDEDYKRCSNGRSVADLVCAQYYSGVMVLPGVVDA
EKLHMYSASLIGGMVLGGFTSAAALPFSYAVQARLNYLALQTDVLQRNQQLLAESFNSAI
GNITSAFESVKEAISQTSKGLNTVAHALTKVQEVVNSQGAALTQLTVQLQHNFQAISSSI
DDIYSRLDILSADVQVDRLITGRLSALNAFVAQTLTKYTEVQASRKLAQQKVNECVKSQS
QRYGFCGGDGEHIFSLVQAAPQGLLFLHTVLVPSDFVDVIAIAGLCVNDEIALTLREPGL
VLFTHELQNHTAMEYFVSSRRMFEPRKPTVSDFVQIESCVVTYVNLTRDQLPDVIPDYID
VNKTLDEILASLPNRTGPSLPLDVFNATYLNLTGEIADLQQRSESLRNTTEELQSLIYNI
NNTLVDLEWLNRVETYIKWPWWVWLIIFIVLIFVVSLLVFCCISTGCCGCCGCCCACFSG
CCRGPRLQPYEVFEKVHVQ
>KM403155.1_2014_South Korea_GII-a
MRSLNYFWLFLPVLSTLSLPQDVTRCQSTINFRRFFSKFNVQAPAVVVLGGYLP-----S
MNSSSWYCGTGLETASGVHGIFLSYIDAGQGFEIGISQEPFDPSGYQLYLHKATNGNHNA
IARLRICQFPDNKTLGPTV-NDVTTGRNCLFNKAIPAYMQDGKNIVVGITWDNDRVTVFA
DKIYHFYLKNDWSRVATRCYNKRSCAMQYVYTPTYYMLNVTSAGEDGIYYEPCT-ANCSG
YAANVFATDSNGHIPEGFSFNNWFLLSNDSTLLHGKVVSNQPLLVNCLLAIPKIYGLGQF
FSFNQTMDGVCNGAAAQRAPEALRFNINDTSVILAEGSIVLHTALGTNLSFVCSNSSDPH
LATFAIPLGATQVPYYCFLKVDTYNST-----VYKFLAVLPPTVREIVITKYGDVYVNGF
GYLHLGLLDAVTINFTGHGTHDDVSGFWTIASTNFVDALIEVQGTAIQRILYCDDPVSQL
KCSQVAFDLDDGFYPISSRNLLSHEQPISFVTLPSFNDHSFVNITVSASFGGHSGANLIA
SDTTINGFSSFCVDTRQFTISLFYNVTNSYGYVSKSQDSNCPFTLQSVNDYLSFSKFCVS
TSLLASACTIDLFGYPEFGS----GVKFTSLYFQFTKGELITGTPKPLEGVTDVSFMTLD
VCTKYTIYGFKGEGIITLTNSSFLAGVYYTSDSGQLLAFKNVTSGDVYSVTPCSFSEQAA
YVDDDIVGVISSLSSSTFNSTRELPGFFYHSNDGSNCTEPVLVYSNIGVCKSGSIGYVPS
QSGQVKIAPTVTGNISIPTNFSMSIRTEYLQLYNTPVSVDCATYVCNGNSRCKQLLTQYT
AACKTIESALQLSARLESVEVNSMLTISEEALQLATISSFNGDGYNFTNVLGVSVYDPAS
GRVVQKRSFIEDLLFNKVVTNGLGTVDEDYKRCSNGRSVADLVCAQYYSGVMVLPGVVDA
EKLHMYSASLIGGMVLGGFTSAAALPFSYAVQARLNYLALQTDVLQRNQQLLAESFNSAI
GNITSAFESVKEAISQTSKGLNTVAHALTKVQEVVNSQGAALTQLTVQLQHNFQAISSSI
DDIYSRLDILSADVQVDRLITGRLSALNAFVAQTLTKYTEVQASRKLAQQKVNECVKSQS
QRYGFCGGDGEHIFSLVQAAPQGLLFLHTVLVPSDFVDVIAIAGLCVNDEIALTLREPGL
VLFTHELQNHTATEYFVSSRRMFEPRKPTVSDFVQIESCVVTYVNLTRDQLPDVIPDYID
VNKTLDEILASLPNRTGPSLPLDVFNATYLNLTGEIADLEQRSESLRNTTEELQSLIYNI
NNTLVDLEWLNRVETYIKWPWWVWLIIFIVLIFVVSLLVFCCISTGCCGCCGCCCACFSG
CCRGPRLQPYEVFEKVHVQ
>KJ588062.1_2014_South Korea_GII-a
MKSLTYFWLFLPVLSTLSLPQDVTRCSANTNFRRFFSKFNVQAPAVVVLGGYLPIGENQG
VN-STWYCAGQHPTASGVHGIFVSHIRGGHGFEIGISQEPFDPSGYQLYLHKATNGNTNA
TARLRICQFPSIKTLGPTANNDVTTGRNCLFNKAIPAHMSEHS--VVGITWDNDRVTVFS
DKIYYFYFKNDWSRVATKCYNSGGCAMQYVYEPTYYMLNVTSAGEDGISYQPCT-ANCIG
YAANVFATEPNGHIPEGFSFNNWFLLSNDSTLVHGKVVSNQPLLVNCLLAIPKIYGLGQF
FSFNQTIDGVCNGAAVQRAPEALRFNINDTSVILAEGSIVLHTALGTNFSFVCSNSSNPH
LATFAIPLGATQVPYYCFLKVDTYNST-----VYKFLAVLPPTVREIVITKYGDVYVNGF
GYLHLGLLDAVTINFTGHGTDDDVSGFWTIASTNFVDALIEVQGTAIQRILYCDDPVSQL
KCSQVAFDLDDGFYPISSRNLLSHEQPISFVTLPSFNDHSFVNITVSASFGGHSGANLIA
SDTTINGFSSFCVDTRQFTISLFYNVTNSYGYVSKSQDSNCPFTLQSVNDYLSFSKFCVS
TSLLASACTIDLFGYPEFGS----GVKFTSLYFQFTKGELITGTPKPLEGVTDVSFMTLD
VCTKYTIYGFKGEGIITLTNSSFLAGVYYTSDSGQLLAFKNVTSGAVYSVTPCSFSEQAA
YVDDDIVGVISSLSSSTFNSTRELPGFFYHSNDGSNCTEPVLVYSNIGVCKSGSIGYVPS
QSGQVKIAPTVTGNISIPTNFSMSIRTEYLQLYNTPVSVDCATYVCNGNSRCKQLLTQYT
AACKTIESALQLSARLESVEVNSMLTISEEALQLATISSFNGDGYNFTNVLGVSVYDPAS
GRVVQKRSFIEDLLFNKVVTNGLGTVDEDYKRCSNGRSVADLVCAQYYSGVMVLPGVVDA
EKLHMYSASLIGGMVLGGFTSAAALPFSYAVQARLNYLALQTDVLQRNQQLLAESFNSAI
GNITSAFESVKEAISQTSKGLNTVAHALTKVQEVVNSQGAALTQLTVQLQHNFQAISSSI
DDIYSRLDILSADVQVDRLITGRLSALNAFVAQTLTKYTEVQASRKLAQQKVNECVKSQS
QRYGFCGGDGEHIFSLVQAAPQGLLFLHTVLVPSDFVDVIAIAGLCVNDEIALTLREPGL
VLFTHELQNHTATEYFVSSRRMFEPRKPTVSDFVQIESCVVTYVNLTRDQLPDVIPDYID
VNKTLDEILASLPNRTGPSLPLDVFNATYLNLTGEIADLEQRSESLRNTTEELQSLIYNI
NNTLVDLEWLNRVETYIKWPWWVWLIIFIVLIFVVSLLVFCCISTGCCGCCGCCCACFSG
CCRGPRLQPYEVFEKVHVQ
>KJ588063.1_2014_South Korea_GII-a
MKSLTYFWLFLPVLSTLSLPQDVTRCSANTNFRRFFSKFNVQAPAVVVLGGYLPIGENQG
VN-STWYCAGQHPTASGVHGIFVSHIRGGHGFEIGISQEPFDPSGYQLYLHKATNGNTNA
TARLRICQFPSIKTLGPTANNDVTTGRNCLFNKAIPAHMSEHS--VVGITWDNDRVTVFS
DKIYYFYFKNDWSRVATKCYNSGGCAMQYVYEPTYYMLNVTSAGEDGISYQPCT-ANCIG
YAANVFATEPNGHIPEGFSFNNWFLLSNDSTLVHGKVVSNQPLLVNCLLAIPKIYGLGQF
FSFNQTIDGVCNGAAVQRAPEALRFNINDTSVILAEGSIVLHTALGTNFSFVCSNSSNPH
LATFAIPLGATQVPYYCFLKVDTYNST-----VYKFLAVLPPTVREIVITKYGDVYVNGF
GYLHLGLLDAVTINFTGHGTDDDVSGFWTIASTNFVDALIEVQGTAIQRILYCDDPVSQL
KCSQVAFDLDDGFYPISSRNLLSHEQPISFVTLPSFNDHSFVNITVSASFGGHSGANLIA
SDTTINGFSSFCVDTRQFTISLFYNVTNSYGYVSKSQDSNCPFTLQSVNDYLSFSKFCVS
TSLLASACTIDLFGYPEFGS----GVKFTSLYFQFTKGELITGTPKPLEGVTDVSFMTLD
VCTKYTIYGFKGEGIITLTNSSFLAGVYYTSDSGQLLAFKNVTSGAVYSVTPCSFSEQAA
YVDDDIVGVISSLSSSTFNSTRELPGFFYHSNDGSNCTEPVLVYSNIGVCKSGSIGYVPS
QSGQVKIAPTVTGNISIPTNFSMSIRTEYLQLYNTPVSVDCATYVCNGNSRCKQLLTQYT
AACKTIESALQLSARLESVEVNSMLTISEEALQLATISSFNGDGYNFTNVLGVSVYDPAS
GRVVQKRSFIEDLLFNKVVTNGLGTVDEDYKRCSNGRSVADLVCAQYYSGVMVLPGVVDA
EKLHMYSASLIGGMVLGGFTSAAALPFSYAVQARLNYLALQTDVLQRNQQLLAESFNSAI
GNITSAFESVKEAISQTSKGLNTVAHALTKVQEVVNSQGAALTQLTVQLQHNFQAISSSI
DDIYSRLDILSADVQVDRLITGRLSALNAFVAQTLTKYTEVQASRKLAQQKVNECVKSQS
QRYGFCGGDGEHIFSLVQAAPQGLLFLHTVLVPSDFVDVIAIAGLCVNDEIALTLREPGL
VLFTHELQNHTATEYFVSSRRMFEPRKPTVSDFVQIESCVVTYVNLTRDQLPDVIPDYID
VNKTLDEILASLPNRTGPSLPLDVFNATYLNLTGEIADLEQRSESLRNTTEELQSLIYNI
NNTLVDLEWLNRVETYIKWPWWVWLIIFIVLIFVVSLLVFCCISTGCCGCCGCCCACFSG
CCRGPRLQPYEVFEKVHVQ
>KJ588064.1_2014_South Korea_GII-a
MKSLTYFWLFLPVLSTLSLPQDVTRCSANTNFRRFFSKFNVQAPAVVVLGGYLPIGENQG
VN-STWYCAGQHPTASGVHGIFVSHIRGGHGFEIGISQEPFDPSGYQLYLHKATNGNTNA
TARLRICQFPSIKTLGPTANNDVTTGRNCLFNKAIPAHMSEHS--VVGITWDNDRVTVFS
DKIYYFYFKNDWSRVATKCYNSGGCAMQYVYEPTYYMLNVTSAGEDGISYQPCT-ANCIG
YAANVFATEPNGHIPEGFSFNNWFLLSNDSTLVHGKVVSNQPLLVNCLLAIPKIYGLGQF
FSFNQTIDGVCNGAAVQRAPEALRFNINDTSVILAEGSIVLHTALGTNFSFVCSNSSNPH
LATFAIPLGATQVPYYCFLKVDTYNST-----VYKFLAVLPPTVREIVITKYGDVYVNGF
GYLHLGLLDAVTINFTGHGTDDDVSGFWTIASTNFVDALIEVQGTAIQRILYCDDPVSQL
KCSQVAFDLDDGFYPISSRNLLSHEQPISFVTLPSFNDHSFVNITVSASFGGHSGANLIA
SDTTINGFSSFCVDTRQFTISLFYNVTNSYGYVSKSQDSNCPFTLQSVNDYLSFSKFCVS
TSLLASACTIDLFGYPEFGS----GVKFTSLYFQFTKGELITGTPKPLEGVTDVSFMTLD
VCTKYTIYGFKGEGIITLTNSSFLAGVYYTSDSGQLLAFKNVTSGAVYSVTPCSFSEQAA
YVDDDIVGVISSLSSSTFNSTRELPGFFYHSNDGSNCTEPVLVYSNIGVCKSGSIGYVPS
QSGQVKIAPTVTGNISIPTNFSMSIRTEYLQLYNTPVSVDCATYVCNGNSRCKQLLTQYT
AACKTIESALQLSARLESVEVNSMLTISEEALQLATISSFNGDGYNFTNVLGVSVYDPAS
GRVVQKRSFIEDLLFNKVVTNGLGTVDEDYKRCSNGRSVADLVCAQYYSGVMVLPGVVDA
EKLHMYSASLIGGMVLGGFTSAAALPFSYAVQARLNYLALQTDVLQRNQQLLAESFNSAI
GNITSAFESVKEAISQTSKGLNTVAHALTKVQEVVNSQGAALTQLTVQLQHNFQAISSSI
DDIYSRLDILSADVQVDRLITGRLSALNAFVAQTLTKYTEVQASRKLAQQKVNECVKSQS
QRYGFCGGDGEHIFSLVQAAPQGLLFLHTVLVPSDFVDVIAIAGLCVNDEIALTLREPGL
VLFTHELQNHTATEYFVSSRRMFEPRKPTVSDFVQIESCVVTYVNLTRDQLPDVIPDYID
VNKTLDEILASLPNRTGPSLPLDVFNATYLNLTGEIADLEQRSESLRNTTEELQSLIYNI
NNTLVDLEWLNRVETYIKWPWWVWLIIFIVLIFVVSLLVFCCISTGCCGCCGCCCACFSG
CCRGPRLQPYEVFEKVHVQ
>KJ662670.1_2013_South Korea_GII-a
MKSLTYFWLFLPVLSTLSLPQDVTRCSANTNFRRFFSKFNVQAPAVVVLGGYLPIGENQG
VN-STWYCAGQHPTASGVHGIFVSHIRGGHGFEIGISQEPFDPSGYQLYLHKATNGNTNA
TARLRICQFPSIKTLGPTANNDVTTGRNCLFNKAIPAHMSEHS--VVGITWDNDRVTVFS
DKIYYFYFKNDWSRVATKCYNSGGCAMQYVYEPTYYMLNVTSAGEDGISYQPCT-ANCIG
YAANVFATEPNGHIPEGFSFNNWFLLSNDSTLVHGKVVSNQPLLVNCLLAIPKIYGLGQF
FSFNQTIDGVCNGAAVQRAPEALRFNINDTSVILAEGSIVLHTALGTNFSFVCSNSSNPH
LATFAIPLGATQVPYYCFLKVDTYNST-----VYKFLAVLPPTVREIVITKYGDVYVNGF
GYLHLGLLDAVTINFTGHGTDDDVSGFWTIASTNFVDALIEVQGTAIQRILYCDDPVSQL
KCSQVAFDLDDGFYPISSRNLLSHEQPISFVTLPSFNDHSFVNITVSASFGGHSGANLIA
SDTTINGFSSFCVDTRQFTISLFYNVTNSYGYVSKSQDSNCPFTLQSVNDYLSFSKFCVS
TSLLASACTIDLFGYPEFGS----GVKFTSLYFQFTKGELITGTPKPLEGVTDVSFMTLD
VCTKYTIYGFKGEGIITLTNSSFLAGVYYTSDSGQLLAFKNVTSGAVYSVTPCSFSEQAA
YVDDDIVGVISSLSSSTFNSTRELPGFFYHSNDGSNCTEPVLVYSNIGVCKSGSIGYVPS
QSGQVKIAPTVTGNISIPTNFSMSIRTEYLQLYNTPVSVDCATYVCNGNSRCKQLLTQYT
AACKTIESALQFSARLESVEVNSMLTISEEALQLATISSFNGDGYNFTNVLGVSVYDPAS
GRVVQKRSFIEDLLFNKVVTNGLGTVDEDYKRCSNGRSVADLVCAQYYSGVMVLPGVVDA
EKLHMYSASLIGGMVLGGFTSAAALPFSYAVQARLNYLALQTDVLQRNQQLLAESFNSAI
GNITSAFESVKEAISQTSKGLNTVAHALTKVQEVVNSQGAALTQLTVQLQHNFQAISSSI
DDIYSRLDILSADVQVDRLITGRLSALNAFVAQTLTKYTEVQASRKLAQQKVNECVKSQS
QRYGFCGGDGEHIFSLVQAAPQGLLFLHTVLVPSDFVDVIAIAGLCVNDEIALTLREPGL
VLFTHELQNHTAMEYFVSSRRMFEPRKPTVSDFVQIESCVVTYVNLTRDQLPDVIPDYID
VNKTLDEILASLPNRTGPSLPLDVFNATYLNLTGEIADLEQRSESLRNTTEELQSLIYNI
NNTLVDLEWLNRVETYIKWPWWVWLIIFIVLIFVVSLLVFCCISTGCCGCCGCCCACFSG
CCRGPRLQPYEVFEKVHVQ
>KJ623926.1_2014_South Korea_GII-a
MKSLTYFWLFLPVLSTLSLPQDVTRCSANTNFRRFFSKFNVQAPAVVVLGGYLPIGENQG
VN-STWYCAGQHPTASGVHGIFVSHIRGGHGFEIGISQEPFDPSGYQLYLHKATNGNTNA
TARLRICQFPSIKTLGPTANNDVTTGRNCLFNKAIPAHMSEHS--VVGITWDNDRVTVFS
DKIYYFYFKNDWSRVATKCYNSGGCAMQYVYEPTYYMLNVTSAGEDGISYQPCT-ANCIG
YAANVFATEPNGHIPEGFSFNNWFLLSNDSTLVHGKVVSNQPLLVNCLLAIPKIYGLGQF
FSFNQTIDGVCNGAAVQRAPEALRFNINDTSVILAEGSIVLHTALGTNFSFVCSNSSNPH
LATFAIPLGATQVPYYCFLKVDTYNST-----VYKFLAVLPPTVREIVITKYGDVYVNGF
GYLHLGLLDAVTINFTGHGTDDDVSGFWTIASTNFVDALIEVQGTAIQRILYCDDPVSQL
KCSQVAFDLDDGFYPISSRNLLSHEQPISFVTLPSFNDHSFVNITVSASFGGHSGANLIA
SDTTINGFSSFCVDTRQFTISLFYNVTNSYGYVSKSQDSNCPFTLQSVNDYLSFSKFCVS
TSLLASACTIDLFGYPEFGS----GVKFTSLYFQFTKGELITGTPKPLEGVTDVSFMTLD
VCTKYTIYGFKGEGVITLTNSSFLAGVYYTSDSGQLLAFKNVTSGAVYSVTPCSFSEQAA
YVDDDIVGVISSLSSSTFNSTRELPGFFYHSNDGSNCTEPVLVYSNIGVCKSGSIGYVPS
QSGQVKIAPTVTGNISIPTNFSMSIRTEYLQLYNTPVSVDCATYVCNGNSRCKQLLTQYT
AACKTIESALQLSARLESVEVNSMLTISEEALQLATISSFNGDGYNFTNVLGVSVYDPAS
GRVVQKRSFIEDLLFNKVVTNGLGTVDEDYKRCSNGRSVADLVCAQYYSGVMVLPGVVDA
EKLHMYSASLIGGMVLGGFTSAAALPFSYAVQARLNYLALQTDVLQRNQQLLAESFNSAI
GNITSAFESVKEAISQTSKGLNTVAHALTKVLEVVNSQGAALTQLTVQLQHNFQAISSSI
DDIYSRLDILSADVQVDRLITGRLSALNAFVAQTLTKYTEVQASRKLAQQKVNECVKSQS
QRYGFCGGDGEHIFSLVQAAPQGLLFLHTVLVPSDFVDVIAIAGLCVNDEIALTLREPGL
VLFTHELQNHTAMEYFVSSRRMFEPRKPTVSDFVQIESCVVTYVNLTRDQLPDVIPDYID
VNKTLDEILASLPNRTGPSLPLDVFNATYLNLTGEIADLEQRSESLRNTTEELQSLIYNI
NNTLVDLEWLNRVETYIKWPWWVWLIIFIVLIFVVSLLVFCCISTGCCGCCGCCCACFSG
CCRGPRLQPYEVFEKVHVQ
>KY929405.1_2015_Taiwan_GII-a
MKSLTYFWLFLPVLSTLSLPQDVTRCSAKTNFRRFFSKFNVQAPAVVVLGGYLPIGENQG
VN-STWYCAGQHPTASGVHGIFVSHIRGGHGFEIGISQEPFDPSGYQLYLHKATNGNTNA
TARLRICQFPSIKTLGPTANNDVTTGRNCLFNKAIPAHMSEHS--VVGITWDNDRVTVFS
DKIYYFYFKNDWSRVATKCYNSGGCAMQYVYEPTYYMLNVTSAGEDGISYQPCT-ANCIG
YAANVFATEPNGHIPEGFSFNNWFLLSNDSTLVHGKVVSNQPLLVNCLLAIPKIYGLGQF
FSFNQTIDGVCNGAAVQRAPEALRFNINDTSVILAEGSIVLHTALGTNFSFVCSNSSNPH
LATFAIPLGATQVPYYCFFKVDTYNST-----VYKFLAVLPPTVREIVITKYGDVYVNGF
GYLHLGLLDAVTINFTGHGTDDDVSGFWTIASTNFVDALIEVQGTAIQRILYCDDPVSQL
KCSQVAFDLDDGFYPFSSRNLLSHEQPISFVTLPSFNAHSFVNITVSASFGGHSGANLIA
SDTTINGFSSFCVDTRQFTISLFYNVTNSYGYVSNSQDSNCPFTLQSVNDYLSFSKFCVS
TSLLASACTIDLFGYPEFGS----GVKFTSLYFQFTKGELITGTPKPLEGVTDVSFMTLD
VCTKYTIYGFKGEGIITLTNSSFLAGVYYTSDSGQLLAFKNVTSGAVYSVTPCSFSEQAA
YVDDDIVGVISSLSSSTFNSTRELPGFFYHSNDGSNCTEPVLVYSNIGVCKSGSIGYVPS
QSGQVKIAPTVTGNISIPTNFSMSIRTEYLQLYNTPVSVDCATYVCNGNSRCKQLLTQYT
AACKTIESALQLSARLESVEVNSMLTISEEALQLATISSFNGDGYNFTNVLGVSVYDPAS
GRVVQKRSFIEDLLFNKVVTNGLGTVDEDYKRCSNGRSVADLVCAQYYSGVMVLPGVVDA
EKLHMYSASLIGGMVLGGFTSAAALPFSYAVQARLNYLALQTDVLQRNQQLLAESFNSAI
GNITSAFESVKEAISQTSKGLNTVAHALTKVQEVVNSQGAALTQLTVQLQHNFQAISSSI
DDIYSRLDILSADVQVDRLITGRLSALNAFVAQTLTKYTEVQASRKLAQQKVNECVKSQS
QRYGFCGGDGEHIFSLVQAAPQGLLFLHTVLVPSDFVDVIAIAGLCVNDEIALTLREPGL
VLFTHELQNHTATEYFVSSRRMFEPRKPTVSDFVQIESCVVTYVNLTRDQLPDVIPDYID
VNKTLDEILASLPNRTGPSLPLDVFNATYLNLTGEIADLEQRSESLRNTTEELQSLIYNI
NNTLVDLEWLNRVETYIKWPWWVWLIIFIVLIFVVSLLVFCCISTGCCGCCGCCCACFSG
CCRGPRLQPYEVFEKVHVQ
>KY929406.1_2016_Taiwan_GII-a
MKSLTYFWLFLPVLSTLSLPQDVTRCSAKTNFRRFFSKFNVQAPAVVVLGGYLPIGENQG
VN-STWYCAGQHPTASGVHGIFVSHIRGGHGFEIGISQEPFDPSGYQLYLHKATNGNTNA
TARLRICQFPSIKTLGPTANNDVTIGRNCLFNKAIPAHMSEHS--VVGITWDNDRVTVFS
DKIYYFYFKNDWSRVATKCYNSGGCAMQYVYEPTYYMLNVTSAGEDGISYQPCT-ANCIG
YAANVFATEPNGHIPEGFSFNNWFLLSNDSTLVHGKVVSNQPLLVNCLLAIPKIYGLGQF
FSFNQTIDGVCNGAAVQRAPEALRFNINDTSVILAEGSIVLHTALGTNFSFVCSNSSNPH
LATFAIPLGATQVPYYCFFKVDTYNST-----VYKFLAVLPPTVREIVITKYGDVYVNGF
GYLHLGLLDAVTINFTGHGTDDDVSGFWTIASTNFVDALIEVQGTAIQRILYCDDPVSQL
KCSQVAFDLDDGFYPFSSRNLLSHEQPISFVTLPSFNAHSFVNITVSASFGGHSGANLIA
SDTTINGFSSFCVDTRQFTISLSYNVTNSYGYVSNSQDSNCPFTLQSVNDYLSFSKFCVS
TSLLASACTIDLFGYPEFGS----GVKFTSLYFQFTKGELITGTPKPLEGVTDVSFMTLD
VCTKYTIYGFKGEGIITLTNSSFLAGVYYTSDSGQLLAFKNVTSGAVYSVTPCSFSEQAA
YVDDDIVGVISSLSSSTFNSTRELPGFFYHSNDGSNCTEPVLVYSNIGVCKSGSIGYVPS
QSGQVKIAPTVTGNISIPTNFSMSIRTEYLQLYNTPVSVDCATYVCNGNSRCKQLLTQYT
AACKTIESALQLSARLESVEVNSMLTISEEALQLATISSFNGDGYNFTNVLGVSVYDPAR
GRVVQKRSFIEDLLFNKVVTNGLGTVDEDYKRCSNGRSVADLVCAQYYSGVMVLPGVVDA
EKLHMYSASLIGGMVLGGFTAAAALPFSYAVQARLNYLALQTDVLQRNQQLLAESFNSAI
GNITSAFESVKEASSQTSRGLNTVAHALTKVQEVVNSQGAALTQLTVQLQHNFQAISSSI
DDIYSRLDILSADVQVDRLITGRLSALNAFVAQTLTKYTEVQASRKLAQQKVNECVKSQS
QRYGFCGGDGEHIFSLVQAAPQGLLFLHTVLVPSDFVDVIAIAGLCVNDEIALTLREPGL
VLFTHELQNHTATEYFVSSRRMFEPRKPTVSDFVQIESCVVTYVNLTRDQLPDVIPDYID
VNKTRDEILASLPNRTGPSLPLDVFNATYLNLTGEIADLEQRSESLRNTTEELQSLIYNI
NNTLVDLEWLNRVETYIKWPWWVWLIIFIVLIFVVSLLVFCCISTGFCGCFGCCCACFSG
CCRGPRLQPYEVFEKVHVQ
>KT941120.1_2014_VietNam_GII-a
MKFLTYFWLFLPVLSTLGLPQDVTRCSAKTNFRRFFSKFNVQAPAVVVLGGYLPIGENYG
VN-STWYCAGQHPTASGVHGIFVSHIRGGHGFEIGISQEPFDPSGYQLYLHKATNGNTNA
TARLRICQFPSSKTLGPTANNDVTTGRNCLFNKAIPAYMSEHS--VFGITWDNDRVTVFF
DKIYYFYFKNDWSRVATKCYNSGGCAMQYVYEPTYYMLNVTSAGEGGISYQLCT-ANCIG
YASNVFATQPNGHIPEGFSFNNWFLLSNDSTLVHGKVVSNQPLLVNCLLAIPKIYGLGQF
FSFNQTIDGVCNGAAVPRAPEALRFNINDTSVILAEGSIVLHTALGTNFSFVCSNSSNPY
LATFAIPLGATQVPYYCFLKVDTYNSS-----VYKFLAVLPPTVREIVITKYGDVYVNGF
GYLHLGLLDAVTINFTGHGTDDDVSGFWTIASTNFVDALIEVQGTAIQRILYCDDPVSQL
KCSQVSFDLDDGFYPIHSTNLLSHEQPTSFVTLPSFNDHSFVNITVSAAFGGPSGANLIA
SDTTINGFSSFCVDTRQFTISLFYNVTNSYGYVSKSQDSNCPFTLQSVNDYLSFSKFCAS
TSLLASACTIDLFGYPDFGS----GVKVASLYFQFTKGELITGTPKPLEGVTDVSFMTLD
VCTKYTIYGFKGEGIITLTNSSFLAGVYYTSDSGQLLAFKNVTSGAVYSVTPCSFSEQAA
YVDDDIVGVISSLSNSTFNSTKELPGFFYHSNDGSNCSEPVLVYSNIGVCKSGSIGYVPS
QSGQVKIAPTVTGNISIPTNFSMSIRTEYLQLYNTPVSVDCATYVCNGNSRCKQLLTQYT
SACKTIESALQLSSRLESAEVNSMLTISEEALQLANISSFNGDGYNFTNVLGVSVRDPAS
GRVVQKRSFIEDLLFNKVVTNGLGTVDEDYKRCSNGRSVADLVCAQYYSGVMVLPGVVDA
EKLHMYSASLIGGMVLGGFTSAAALPFSYAVQARLNYLALQTDVLQRNQQLLAESFNSAI
GNITSAFESVKEAISQTSKGLNTVAHALTKVQEVVNSQGAALTQLTVQLQHNFQAISSSI
DDIYSRLDILSADVQVDRLITGRLSALNAFVAQTLTKYTEVQASRKLAQQKVNECVKSQS
QRYGFCGGDGEHIFSLVQAAPQGLLFLHTVLVPGDFVDVIAIAGLCVNDEIALTLREPGL
VLFTHEIQNHTATEYFVSSRRMFEPRKPTVSDFVQIESCVVTYVNLTRDQLPDVIPDYID
VNKTLDEILASLPNRTGPSLPLDVFNATYLNLTGEIADLEQRSESPRNTTEELQSLIYNI
NNTLVDLDWLNRVETYIKWPWWVWLIIFIVLIFVVSLLVFCCISTGCCGCCGCCCACFSG
CCRGPRLQPYEVFEKVHVQ
