# Supplementary material for: Isolation and evolutionary analyses of porcine epidemic diarrhea virus in Asia
Source: PeerJ. 2020 Oct 20;8:e10114. doi: 10.7717/peerj.10114 (PMC7583610; doi:10.7717/peerj.10114)
Supplement: Supplemental Information 10 [file peerj-08-10114-s010.txt]

>JX112709.1_2012_GII-b
MKSLTYFWLFLPVLSTLSLPQDVTRCSANTNFRRFFSKFNVQAPAVVVLGGYLPIGENQG
VNSTWYCAGQHPTASGVHGIFLSHIRGGHGFEIGISQEPFDPSGYQLYLHKATNGNTNAT
ARLRICQFPSIKTLGPTANNDVTTGRNCLFNKAIPAHMSEHSVVGITWDNDRVTVFSDKI
YYFYFKNDWSRVATKCYNSGGCAMQYVYEPTYYILNVTSAGEDGISYQPCTANCIGYAAN
VFATEPNGHIPEGFSFNNWFLLSNDSTLVHGKVVSNQPLLVNCLLAIPKIYGLGQFFSFN
QTIDGVCNGAAVQRAPEALRFNINDTSVILAEGSIVLHTALGTNFSFVCSNSSDPHLATF
AIPLGAIQVPYYCFLKVDTYNSTVYKFLAVLPPTVREIVITKYGDVYVNGFGYLHLGLLD
AVTINFTGHGTDDDVSGFWTIASTNFVDALIEVQGTAIQRILYCDDPVSQLKCSQVAFDL
DDGFYRISSTNLLSHEQPTSFVTLPSFNDHSFVNITVSAAFGGHSGANLIASDTTINGFS
SFCVDTRQFTISLFYNVTNSYGYVSKSQDSNCPFTLQSVNDYLSFSKFCVSTSLLASACT
IDLFGYPEFGSGVKFTSLYFQFTKGELITGTPKPLEGVTDVSFMTLDVCTKYTIYGFKGE
GIITLTNSSFLAGVYYTSDSGQLLAFKNVTSGAVYSVTPCSFSEQAAYVDDDIVGVISSL
SSSTFNSTRELPGFFYHSNDGSNCTEPVLVYSNIGVCKSGSIGYVRSQSGQVKIAPTVTG
NISIPTNFSMSIRTEYLQLYNTPVSVDCATYVCNGNSRCKQLLTQYTAACKTIESALQLS
ARLESAEVNSMLTISEEALQLATISSFNGDGYNFTNVLGVSVYDPASGRVVQKRSFIEDL
LFNKVVTNGLGTVDEDYKRCSNGRSVADLVCAQYYSGVMVLPGVVDAEKLHMYSASLIGG
MVLGGFTAAAALPFSYAVQARLNYLALQTDVLQRNQQLLAESFNSAIGNITPAFESVKEA
ISQTSKGLNTVAHALTKVQEVVNSQGAALTQLTVQLQHNFQAISSSIDDIYSRLDILSAD
VQVDRLITGRLSALNAFVAQTLTKYTEVQASRKLAQQKVNECVKSQSQRYGFCGGDGEHI
FSLVQAAPQGLLFLHTVLVPGDFVNVIAIAGLCVNDEIALTLREPGLVLFTHELQD-TAT
EYFVSSRRMYEPRKPTVGDFVQIESCVVTYVNLTRDQLPEVIPDYIDVNKTLDEILASLP
NRTGPSLSLDVFNATYLNLTGEIADLEQRSESLRNTTEELQSLIYNINNTLVDLEWLNRV
ETYIKWPWWVWLIIFIVLIFVVSLLVFCCISTGCCGCCGCCGACFSGCCRGPRLQPYEAF
EKVHVQ
>JX188454.1_2011_GII-b
MKSLTYFWLFLPVLSTLSLPQDVTRCSANTNFRRFFSKFNVQAPAVVVLGGYLPIGENQG
VNSTWYCAGQHPTASGVHGIFLSHIRGGHGFEIGISQEPFDPSGYQLYLHKATNGNTNAT
ARLRICQFPSIKTLGPTANNDVTTGRNCLFNKAIPAHMSEHSVVGITWDNDRVTVFSDKI
YYFYFKNDWSRVATKCYNSGGCAMQYVYEPTYYMLNVTSAGEDGISYQPCTANCIGYAAN
VFATEPNGHIPEGFSFNNWFLLSNDSTLVHGKVVSNQPLLVNCLLAIPKIYGLGQFFSFN
QTIDGVCNGAAVQRAPEALRFNINDTSVILAEGSIVLHTALGTNFSFVCSNSSDPHLATF
AIPLGAIQVPYYCFLKVDTYNSTVYKFLAVLPPTVREIVITKYGDVYVNGFGYLHLGLLD
AVTVNFTGHGTDDDVSGFWTIASTNFVDALIEVQGTAIQRILYCDDPVSQLKCSQVSFDL
DDGFYPISSTNLLSHEQPTSFVTLPSFNDHSFVNITVSAAFGGHSGANLIASDTTINGFS
SFCVDTRQFTISLFYNVTNSYGYVSKSQDSNCPFTLQSVNDYLSFSKFCVSTSLLASACT
IDLFGYPEFGSGVKFTSLYFQFTKGELITGTPKPLEGVTDVSFMTLDVCTKYTIYGFKGE
GIITLTNSSFLAGFYYTSDSGQLLAFKNVTSGAVYSVTPCSFSEQAAYVDDDIVGVISSL
SSSTFNSTRELPGFFYHSNDGSNCTEPVLVYSNIGVCKSGSIGYVPSQSGQVKIAPTVTG
NISIPTNFSMSIRTEYLQLYNTPVSVDCATYVCNGNSRCKQLLTQYTAACKTIESALQLS
ARLESAEVNSMLTISEEALQLATISSFNGDGYNFTNVLGVSVYDPASGRVVQKRSFIEDL
LFNKVVTNGLGTVDEDYKRCSNGRSVADLVCAQYYSGVMVLPGVVDAEKLHMYSASLIGG
MVLGGFTAAAALPFSYAVQARLNYLALQTDVLQRNQQLLAESFNSAIGNITSAFESVKEA
ISQTSKGLNTVAHALTKVQEVVNSQGAALTQLTVQLQHNFQAISSSIDDIYSRLDILSAD
VQVDRLITGRLSALNAFVAQTLTKYTEVQASRKLAQQKVNECVKSQSQRYGFCGGDGEHI
FSLVQAAPQGLLFLHTVLVPGDFVNVIAIAGLCVNDEIALTLREPGLVLFTHELQN-TAT
EYFVSSRRMYEPRKPTVGDFVQIESCVVTYVNLTRDQLPDVIPDYIDVNKTLDEILASLP
NRTGPSLSLDVFNATYLNLTGEIADLEQRSESLRNTTEELQSLIYNINNTLVDLEWLNRV
ETYIKWPWWVWLIIFIVLIFVVSLLVFCCISTGCCGCCGCCGACFSGCCRGPRLQPYEAF
EKVHVQ
>JX261936.1_2011_GII-b
MKSLTYFWLFLPVLSTLSLPQDVTRCSANTNFRRFFSKFNVQAPAVVVLGGYLPIGENQG
VNSTWYCAGQHPTASGVHGIFLSHIRGGHGFEIGISQEPFDPSGYQLYLHKATNGNTNAT
ARLRICQFPSIKTLGPTANNDVTTGRNCLFNKAIPAHMSEHSVVGITWDNDRVTVFSDKI
YYFYFKNDWSRVATKCYNSGGCAMQYVYEPTYYILNVTSAGEDGISYEPCTANCIGYAAN
VFATEPNGHIPEGFSFNNWFLLSNDSTLVHGKVVSNQPLLVNCLLAIPKIYGLGQFFSFN
QTIDGVCNGAAVQRAPEALRFNINDTSVILAEGSIVLHTALGTNFSFVCSNSSEPHLATF
AIPLGAIQVPYYCFLKVDTYNSTVYKFLAVLPPTVREIVITKYGDVYVNGFGYLHLGLLD
AVTINFTGHGTDDDVSGFWTIASTNFVDALIEVQGTAIQRILYCDDPVSQLKCSQVAFDL
DDGFYRISSTNLLSHEQPTSFVTLPSFNDHSFVNITVSAAFGGHSGANLIASDTTINGFS
SFCVDTRQFTISLFYNVTNSYGYVSKSQDSNCPFTLQSVNDYLSFSKFCVSTSLLASACT
IDLFGYPEFGSGVKFTSLYFQFTKGELITGTPKPLEGVTDVSFMTLDVCTKYTIYGFKGE
GIITLTNSSFLAGVYYTSDSGQLLAFKNVTSGAVYSVTPCSFSEQAAYVDDDIVGVISSL
SSSTFNSTRELPGFFYHSNDGSNCTEPVLVYSNIGVCKSGSIGYVRSQSGQVKIAPTVTG
NISIPTNFSMSIRTEYLQLYNTPVSVDCATYVCNGNSRCKQLLTQYTAACKTIESALQLS
ARLESAEVNSMLTISEEALQLATISSFNGDGYNFTNVLGVSVYDPASGRVVQKRSFIEDL
LFNKVVTNGLGTVDEDYKRCSNGRSVADLVCAQYYSGVMVLPGVVDAEKLHMYSASLIGG
MVLGGFTAAAALPFSYAVQARLNYLALQTDVLQRNQQLLAESFNSAIGNITPAFESVKEA
ISQTSKGLNTVAHALTKVQEVVNSQGAALTQLTVQLQHNFQAISSSIDDIYSRLDILSAD
VQVDRLITGRLSALNAFVAQTLTKYTEVQASRKLAQQKVNECVKSQSQRYGFCGGDGEHI
FSLVQAAPQGLLFLHTVLVPGDFVNVIAIAGLCVNDEIALTLREPGLVLFTHELQN-TAT
EYFVSSRRMYEPRKPTVGDFVQIESCVVTYVNLTRDQLPDVIPDYIDVNKTLDEILASLP
NRTGPSLSLDVFNATYLNLTGEIADLEQRSESLRNTTEELQSLIYNINNTLVDLEWLNRV
ETYIKWPWWVWLIIFIVLIFVVSLLVFCCISTGCCGCCGCCGACFSGCCRGPRLQPYEAF
EKVHVQ
>JX489155.1_2011_GII-b
MKSLTYFWLFLPVLSTLSLPQDVTRCSANTNFRRFFSKFNVQAPAVVVLGGYLPIGENQG
VNSTWYCAGQHPTASGVHGIFLSHIRGGHGFEIGISQEPFDPSGYQLYLHKATNGNTNAT
ARLRICQFPSIKTLGPTANNDVTTGRNCLFNKAIPAHMSEHSVVGITWDNDRVTVFSDKI
YYFYFKNDWSRVATKCYNSGGCAMQYVYEPTYYMLNVTSAGEDGISYQPCTANCIGYAAN
VFATEPNGHIPEGFSFNNWFLLSNDSTLVHGKVVSNQPLLVNCLLAIPKIYGLGQFFSFN
QTIDGVCNGAAVQRAPEALRFNINDTSVILAEGSIVLHTALGTNFSFVCSNSSDPHLATF
AIPLGAIQVPYYCFLKVDTYNSTVYKFLAVLPPTVREIVITKYGDVYVNGFGYLHLGLLD
AVTVNFTGHGTDDDVSGFWTIASTNFVDALIEVQGTAIQRILYCDDPVSQLKCSQVSFDL
DDGFYPISSTNLLSHEQPTSFVTLPSFNDHSFVNITVSAAFGGHSGANLIASDTTINGFS
SFCVDTRQFTISLFYNVTNSYGYVSKSQDSNCPFTLQSVNDYLSFSKFCVSTSLLASACT
IDLFGYPEFGSGVKFTSLYFQFTKGELITGTPKPLEGVTDVSFMTLDVCTKYTIYGFKGE
GIITLTNSSFLAGFYYTSDSGQLLAFKNVTSGAVYSVTPCSFSEQAAYVDDDIVGVISSL
SSSTFNSTRELPGFFYHSNDGSNCTEPVLVYSNIGVCKSGSIGYVPSQSGQVKIAPTVTG
NISIPTNFSMSIRTEYLQLYNTPVSVDCATYVCNGNSRCKQLLTQYTAACKTIESALQLS
ARLESAEVNSMLTISEEALQLATISSFNGDGYNFTNVLGVSVYDPASGRVVQKRSFIEDL
LFNKVVTNGLGTVDEDYKRCSNGRSVADLVCAQYYSGVMVLPGVVDAEKLHMYSASLIGG
MVLGGFTAAAALPFSYAVQARLNYLALQTDVLQRNQQLLAESFNSAIGNITSAFESVKEA
ISQTSKGLNTVAHALTKVQEVVNSQGAALTQLTVQLQHNFQAISSSIDDIYSRLDILSAD
VQVDRLITGRLSALNAFVAQTLTKYTEVQASRKLAQQKVNECVKSQSQRYGFCGGDGEHI
FSLVQAAPQGLLFLHTVLVPGDFVNVIAIAGLCVNDEIALTLREPGLVLFTHELQN-TAT
EYFVSSRRMYEPRKPTVGDFVQIESCVVTYVNLTRDQLPDVIPDYIDVNKTLDEILASLP
NRTGPSLSLDVFNATYLNLTGEIADLEQRSESLRNTTEELQSLIYNINNTLVDLEWLNRV
ETYIKWPWWVWLIIFIVLIFVVSLLVFCCISTGCCGCCGCCGACFSGCCRGPRLQPYEAF
EKVHVQ
>JX524137.1_2011_GII-b
MKSLTYFWLFLPVLSTLSLPQDVTRCSANTNFRRFFSKFNVQAPAVVVLGGYLPIGENQG
VNSTWYCAGQHPTASGVHGIFVSHIRGGHGFEIGISQEPFDPSGYQLYLHKATNGNTNAT
ARLRICQFPSIKTLGPTANNDVTTGRNCLFNKAIPAHMSEHSVVGITWDNDRVTVFSDKI
YYFYFKNDWSRVATKCYNSGGCAMQYVYEPTYYMLNVTSAGEDGISYQPCTANCIGYAAN
VFATEPNGHIPEGFSFNNWFLLSNDSTLVHGKVVSNQPLLVNCLLAIPKIYGLGQFFSFN
QTIDGVCNGAAVQRAPEALRFNINDTSVILAEGSIVLHTALGTNFSFVCSNSSDPHSATF
AIPLGATQVPYYCFLKVDTYNSTVYKFLAVLPPTVREIVITKYGDVYVNGFGYLHLGLLD
AVTINFTGHGTDDDVSGFWTIASTNFVDALIEVQGTAIQRILYCDDPVSQLKCSQVSFDL
DDGFYPISSTNLLSHEQPTSFVTLPSFNDHSFVNITVSAAFGGHSGANLIASDTTINGFS
SFCVDTRQFTISLFYNVTNSYGYVSNSQDSNCPFTLQSVNDYLSFSKFCVSTSLLASACT
IDLFGYPEFGSGVKFTSLYFQFTKGELITGTPKPLEGVTDVSFMTLDVCTKYTIYGFKGE
GIITLINSSFLAGVYYTSDSGQLLAFKNVTSGAVYSVTPCSFSEQAAYVDDDIVGVISSL
SSSTFNSTRELPGFFYHSNDGSNCTEPVLVYSNIGVCKSGSIGYVPSQSGQVKIAPTVTG
NISIPTNFSMSIRTEYLQLYNTPVSVDCATYVCNGNSRCKQLLTQYTAACKTIESALQLS
ARLESAEVNSMLTISEEALQLATISSFNGDGYNFTNVLGVSVRDPASGRVVQKRSFIEDL
LFNKVVTNGLGTVDEDYKRCSNGRSVADLVCAQYYSGVMVLPGVVDAEKLHMYSASLIGG
MVLGGFTAAAALPFSYAVQARLNYLALQTDVLQRNQQLLAESFNSAIGNITSAFESVKEA
ISQTSKGLNTVAHALTKVQEVVNSQGAALTQLTVQLQHNFQAISSSIDDIYSRLDILSAD
VQVDRLITGRLSALNAFVAQTLTKYTEVQASRKLAQQKVNECVKSQSQRYGFCGGDGEHI
FSLVQAAPQGLLFLHTVLVPGDFVDVIAIAGLCVNDEIALTLREPGLVLFTHELQNHTAT
EYFVSSRRMFEPRKPTVSDFVQIESCVVTYVNLTRDQLPDVIPDYIDVNKTLDEILASLP
NRTGPSLPLDVFNATYLNLTGEIADLEQRSESLRNTTEELQSLIYNINNTLVDLEWLNRV
ETYIKWPWWVWLIIFIVLIFVVSLLVFCCISTGCCGCCGCCGACFSGCCRGPRLQPYEAF
EKVHVQ
>JX647847.1_2011_GII-b
MKSLTYFWLFLPVLSTLSLPQDVTRCSANTNFRRFFSKFNVQAPAVVVLGGYLPIGENQG
VNSTWYCAGQHPTASGVHGIFLSHIRGGHGFEIGISQEPFDPSGYQLYLHKATNGNTNAT
ARLRICQFPSIKTLGPTANNDVTTGRNCLFNKAIPAHMSEHSVVGITWDNDRVTVFSDKI
YYFYFKNDWSRVATKCYDSGGCAMQYVYEPTYYILNVTSAGEDGISYQPCTANCIGYAAN
VFATEPNGHIPEGFSFNNWFLLSNDSTLVHGKVVSNQPLLVNCLLAIPKIYGLGQFFSFN
QTIDGVCNGAAVQRAPEALRFNINDTSVILAEGSIVLHTALGTNFSFVCSNSSDPHLATF
AIPLGAIQVPYYCFLKVDTYNSTVYKFLAVLPPTVREIVITKYGDVYVNGFGYLHLGLLD
AVTINFTGHGTDDDVSGFWTIASTNFVDALIEVQGTAIQRILYCDDPVSQLKCSQVAFDL
DDGFYRISSTNLLSHEQPTSFVTLPSFNDHSFVNITVSAAFGGHSGANLIASDTTINGFS
SFCVDTRQFTISLFYNVTNSYGYVSKSQDSNCPFTLQSVNDYLSFSKFCVSTSLLASACT
IDLFGYPEFGSGVKFTSLYFQFTKGELITGTPKPLEGVTDVSFMTLDVCTKYTIYGFKGE
GIITLTNSSFLAGVYYTSDSGQLLAFKNVTSGAVYSVTPCSFSEQAAYVDDDIVGVISSL
SSSTFNSTRELPGFFYHSNDGSNCTEPVLVYSNIGVCKSGSIGYVRSQSGQVKIAPTVTG
NISIPTNFSMSIRTEYLQLYNTPVSVDCATYVCNGNSRCKQLLTQYTAACKTIESALQLS
ARLESAEVNSMLTISEEALQLATISSFNGDGYNFTNVLGVSVYDPASGRVVQKRSFIEDL
LFNKVVTNGLGTVDEDYKRCSNGRSVADLVCAQYYSGVMVLPGVVDAEKLHMYSASLIGG
MVLGGFTAAAALPFSYAVQARLNYLALQTDVLQRNQQLLAESFNSAIGNITPAFESVKEA
ISQTSKGLNTVAHALTKVQEVVNSQGAALTQLTVQLQHNLQAISSSIDDIYSRLDILSAD
VQVDRLITGRLSALNAFVAQTLTKYTEVQASRKLAQQKVNECVKSQSQRYGFCGGDGEHI
FSLVQAAPQGLLFLHTVLVPGDFVNVIAIAGLCVNDEIALTLREPGLVLFTHELQD-TAT
EYFVSSRRMYEPRKPTVGDFVQIESCVVTYVNLTRDQLPEVIPDYIDVNKTLDEILASLP
NRTGPSLSLDVFNATYLNLTGEIADLEQRSESLRNTTEELQSLIYNINNTLVDLEWLNRV
ETYIKWPWWVWLIIFIVLIFVVSLLVFCCISTGCCGCCGCCGACFSGCCRGPRLQPYEAF
EKVHVQ
>KF384500.1_2012_GII-b
MKSLTYFWLFLPVLSTLSLPQDVTRCSANTNFRRFFSKFNVQAPAVVVLGGYLPIGENQG
VNSTWYCAGQHPTASGVHGIFLSHIRGGHGFEIGISQEPFDPSGYQLYLHKATNGNTNAT
ARLRICQFPDNKTLGPTANNDVTTGRNCLFNKAIPAHMSEHSVVGITWDNDRVTVLSDKI
YYFYFKNDWSRVATKCYNSGGCAMQYVYEPTYYMLNVTSAGEDGISYQPCTANCIGYAAN
VFATEPNGHIPEGFSFNNWFLLSNDSTLVHGKVVSNQPLLVNCLLAIPKIYGLGQFFSFN
QTIDGVCNGAAVQRAPEALRFNINDTSVILAEGSIVLHTALGTNFSFVCSNSSDPHLATF
AIPLGAIQVPYYCFLKVDTYNSTVYKFLAVLPPTVREIVITKYGDVYVNGFGYLHLGLLD
AVTINFTGHGTDDDVSGFWTIASTNFVDALIEVQGTAIQRILYCDDPVSQLKCSQVAFDL
DDGFYPISSTNLLSHEQPTSFVTLPSFNDHSFVNITVSAAFGGHSGANLIASDTTINGFS
SFCVDTRQFTISLFYNVTNSYGYVSKSQDSNCPFTLQSVNDYLSFSKFCVSTSLLASACT
IDLFGYPEFGSGVKFTSLYFQFTKGELITGTPKPLEGVTDVSFMTLDVCTKYTIYGFKGE
GIITLTNSSFLAGVYYTSDSGQLLAFKNVTSGAVYSVTPCSFSEPAAYVDDDIVGVISSL
SNSTFNSTRELPGFFYHSNDGSNCTEPVLVYSNIGVCKSGSIGYVPSQSGQVKIAPTVTG
NISIPTNFSMSIRTEYLQLYNTPVSVDCATYVCNGNSRCKQLLTQYTAACKTIESALQLS
ARLESAEVNSMLTISEEALQLATISSFNGDGYNFTNVLGVSVYDPASGRVVQKRSFIEDL
LFNKVVTNGLGTVDEDYKRCSNGRSVADLVCAQYYSGVMVLPGVVDAEKLHMYSASLIGG
MVLGGFTAAAALPFSYAVQARLNYLALQTDVLQRNQQLLAESFNSAIGNITSVFESVKEA
ISQTSKGLNTVAHALTRVQEVVNSQGAALTQLTVQLQHDFQAISSSIDDIYFRLDIHSAD
VQLDGLIPGELSALNAFVAQTLTKYTEVQASRKLAQQKVNECVKSQSQRYGFCGGDGEHI
FSLVQAAPQGLLFLHTVLVPGDFVNVIAIAGLCVNDEIALTLREPGLVLFTHELQD-TAT
EYFVSSRRMYEPRKPTVGDFVQIESCVVTYVNLTRDQLPEVIPDYIDVNKTLDEILASLP
NRTGPSLSLDVFNATYLNLTGEIADLEQRSESLRNTTEELQSLIYNINNTLVDLEWLNRV
ETYIKWPWWVWLIIFIVLIFVVSLLVFCCISTGCCGCCGCCGACFSGCCRGPRLQPYEAF
EKVHVQ
>KF761675.1_2013_GII-b
MKSLTYFWLFLPVLSTLSLPQDVTRCSANTNFRRFFSKFNVQAPAVVVLGGYLPIGENQG
VNSTWYCAGQHPTASGVHGIFLSHIRGGHGFEIGISQEPFDPSGYQLYLHKATNGNTNAT
ARLRICQFPSIKTLGPTANNDVTTGRNCLFNKAIPAHMSEHSVVGITWDNDRVTVFSDKI
YYFYFKNDWSRVATKCYNSGGCAMQYVYEPTYYMLNVTSAGEDGISYQPCTANCIGYAAN
VFATEPNGHIPEGFSFNNWFLLSNDSTLVHGKVVSNQPLLVNCLLAIPKIYGLGQFFSFN
QTIDGVCNGAAVQRAPEALRFNINDTSVILAEGSIVLHTALGTNFSFVCSSSSDPHLATF
AIPLGAIQVPYYCFLKVDTYNSTVYKFLAVLPPTVREIVITKYGDVYVNGFGYLHLGLLD
AVTVNFTGHGTDDDVSGFWTIASTNFVDALIEVQGTAIQRILYCDDPVSQLKCSQVSFDL
DDGFYPISSRNLLSYEQPTSFVTLPSFNDHSFVNITVSAAFGGHSGANLIASDTTINGFS
SFCVDTRQFTISLFYNVTNSYGYVSKSQDSNCPFTLQSVNDYLSFSKFCVSTSLLASACT
IDLFGYPEFGSGVKFTSLYFQFTKGELITGTPKPLEGVTDVSFMTLDVCTKYTIYGFKGE
GIITLTNSSFLAGFYYTSDSGQLLAFKNVTSGAVYSVTPCSFSEQAAYVDDDIVGVISSL
SSSTFNSTRELPGFFYHSNDGSNCTEPVLVYSNIGVCKSGSIGYVPSQSGQVKIAPTVTG
NISIPTNFSMSIRTEYLQLYNTPVSVDCATYVCNGNSRCKQLLTQYTAACKTIESALQLS
ARLESAEVNSMLTISEEALQLATISSFNGDGYNFTNVLGVSVYDPASGRVVQKRSFIEDL
LFNKVVTNGLGTVDEDYKRCSNGRSVADLVCAQYYSGVMVLPGVVDAEKLHMYSASLIGG
MVLGGFTSAAALPFSYAVQARLNYLALQTDVLQRNQQLLAESFNSAIGNITSAFESVKEA
ISQTSKGLNTVAHALTKVQEVVNSHGAALTQLTVQLQHNFQAISSSIDDIYSRLDILSAD
VQVDRLITGRLSALNAFVAQTLTKYTEVQASRKLAQQKVNECVKSQSQRYGFCGGDGEHI
FSLVQAAPQGLLFLHTVLVPGDFVDVIAIAGLCVNDEIALTLREPGLVLFTHELQNHTAT
EYFVSSRRMFEPRKPTVSDFVQIESCVVTYVNLTRDQLPDVIPDYIDVNKTLDEILASLP
NRTGPSLSLDVFNATYLNLTGEIADLEQRSESLRNTTEELQSLIYNINNTLVDLEWLNRV
ETYIKWPWWVWLIIFIVLIFVVSLLVFCCISTGCCGCCGCCGACFSGCCRGPRLQPYEAF
EKVHVQ
>KM089829.1_2012_GII-b
MKSLTYFWLFLPVLSTLSLPQDVTRCSANTNFRRFFSKFNVQAPAVVVLGGYLPIGENQG
VNSTWYCAGQHPTASGVHGIFLSHIRGGHGFEIGISQEPFDPSGYQLYLHKATNGNTNAT
ARLRICQFPSIKTLGPTANNDVTTGRNCLFNKAIPAHMSEHSVVGITWDNDRVTVFSDKI
YYFYFKNDWSRVATKCYNSGGCAMQYVYEPTYYILNVTSAGEDGISYQPCTANCIGYAAN
VFATEPNGHIPEGFSFNNWFLLSNDSTLVHGKVVSNQPLLVNCLLAIPKIYGLGQFFSFN
QTIDGVCNGAAVQRAPEALRFNINDTSVILAEGSIVLHTALGTNFSFVCSNSSEPHLATF
AIPLGAIQVPYYCFLKVDTYNSTVYKFLAVLPPTVREIVITKYGDVYVNGFGYLHLGLLD
AVTINFTGHGTDDDVSGFWTIASTNFVDALIEVQGTAIQRILYCDDPVSQLKCSQVAFDL
DDGFYRISSTNLLSHEQPTSFVTLPSFNDHSFVNITVSAAFGGHSGANLIASDTTINGFS
SFCVDTRQFTISLFYNVTNSYGYVSKSQDSNCPFTLQSVNDYLSFSKFCVSTSLLASACT
IDLFGYPEFGSGVKFTSLYFQFTKGELITGTPKPLEGVTDVSFMTLDVCTKYTIYGFKGE
GIITLTNSSFLAGVYYTSDSGQLLAFKNVTSGAVYSVTPCSFSEQAAYVDDDIVGVISSL
SSSTFNSTRELPGFFYHSNDGSNCTEPVLVYSNIGVCKSGSIGYVRSQSGQVKIAPTVTG
NISIPTNFSMSIRTEYLQLYNTPVIVDCATYVCNGNSRCKQLLTQYTAACKTIESALQLS
ARLESAEVNSMLTISEEALQLATISSFNGDGYNFTNVLGVSVYDPASGRVVQKRSFIEDL
LFNKVVTNGLGTVDEDYKRCSNGRSVADLVCAQYYSGVMVLPGVVDAEKLHMYSASLIGG
MVLGGFTAAAALPFSYAVQARLNYLALQTDVLQRNQQLLAESFNSAIGNITPAFESVKEA
ISQTSKGLNTVAHALTKVQEVVNSQGAALTQLTVQLQHNFQAISSSIDDIYSRLDILSAD
VQVDRLITGRLSALNAFVAQTLTKYTEVQASRKLAQQKVNECVKSQSQRYGFCGGDGEHI
FSLVQAAPQGLLFLHTVLVPGDFVNVIAIAGLCVNDEIALTLREPGLVLFTHELQD-TAT
EYFVSSRRMYEPRKPTVGDFVQIESCVVTYVNLTRDQLPEVIPDYIDVNKTLDEILASLP
NRTGPSLSLDVFNATYLNLTGEIADLEQRSESLRNTTEELQSLIYNINNTLVDLEWLNRV
ETYIKWPWWVWLIIFIVLIFVVSLLVFCCISTGCCGCCGCCGACFSGCCRGPRLQPYEAF
EKVHVQ
>KM609204.1_2011_GII-b
MKSLTYFWLFLPVLSTLTLPQNVTRGSANTNFRRFFSKFNVQAPAVVVLGGYLPIGENQG
VNSTWYCAGQHPTARGVQGIFLTHIKGGQGFEIGISQNPFDPRGYQLYLHKATNGNTKAT
ARLRICHFPTIKTLAPTANKDVTTGRNCLFNKAIPAHMSEHSVVGITWNNDRVTVFSDKI
YHFYLKNDWPRVATKCNNSEGCAMQYVYKPTYYMLNVTSAGEDGISYQPCTANCIGYAAN
VFATEPNGHIPEGFSFNNWFLLSNDSTLVHGKVVSNQPLLVNCLLAIPKIYGLGQFFSFN
QTIDGVCNGAAVQRAPEALRFNINDTSVILAEGSIVLHTALGTNFSFVCSNSSNPHLATF
AIPLGAIQVPYYCFLKVDTYNSTVYKFLAVLPPTVREIVITKYGDVYVNGFGYLHLGLLD
AVTINFTGHGTDDDVSGFWTIASTNFVDALIEVQGTAIQRILYCDDPVSQLKCSQVAFDL
DDGFYPISSTNLLSHEQPTSFVTLPSFNDHSFVNITVSAAFGGRSGANLIASDTTINGFS
SFCVDTRQFTISLFYNVTNSYGYVSNSQDSNCPFTLQSVNDYLSFSKFCVSTSLLASACT
IDLFGYPEFGSGVKFTSLYFQFTKGELITGTPKPLEGVTDVSFMTLDVCTKYTIYGFKGE
GIITLTNSSFLAGVYYTSDSGQLLAFKNVTSGAVYSVTPCSFSEQAAYVDDDIVGVISSL
SNSTFNSTRELPGFFYHSNDGSNCTEPVLVYSNIGVCKSGSIGYVPSQSGQVKIAPTVTG
NISIPTNFSMSIRTEYLQLYNTPVSVDCATYVCNGNSRCKQLLTQYTAACKTIESALQLS
ARLESAEVNSMLTISEEALQLATISSFNGDGYNFTNVLGVSVYDPASGRVVQKRSFIEDL
LFNKVVTNGLGTVDEDYKRCSNGRSVADLVCAQYYSGVMVLPGVVDAEKLHMYSASLIGG
MVLGGFTAAAALPFSYAVQARLNYLALQTDVLQRNQQLLAESFNSAIGNITSAFESVKEA
ISQTSKGLNTVAHALTKVQEVVNSQGAALTQLTVQLQHNFQAISSSIDDIYSRLDILSAD
VQVDRLITGRLSALNAFVAQTLTKYTEVQASRKLAQQKVNECVKSQSQRYGFCGGDGEHI
FSLVQAAPQGLLFLHTVLVPGDFVNVIAIAGLCVNDEIALTLREPGLVLFTHEIQNHTAT
EYFVSSRRMYEPRKPSLCDFVQIERCVVTYVNLTRDQLPEVIPDYIGGNKTLDEILAFLP
HRNGSSFSLDVFNANYFNFTGENADLEQRSEFFRNNTEEVQSFIYNINNTIVDPEWVNRV
ETYIKWPWWVWLIIFIVFIFVGSLIVFWCISPGCCGWCGCCGACFSGCCRGPRLQPYEAF
EKVHVQ
>KP765609.1_2013_GII-b
MKSLTYFWLFLPVLSTLSLPQDVTRCSANTNFRRFFSKFNVQAPAVVVLGGYLPIGENQG
VNSTWYCAGQHPTASGVHGIFLSHIRGGHGFEIGISQEPFDPSGYQLYLHKATNGNTNVT
ARLRICQFPSIKTLGPTANNDVTTGRNCLFNKAIPAHMSEHSVVGITWDNDRVTVFSDKI
YYFYFKNDWSRVATKCYNSGGCAMQYVYEPTYYILNVTSAGEDGISYQPCTANCIGYAAN
VFATEPNGHIPEGFSFNNWFLLSNDSTLVHGKVVSNQPLLVNCLLAIPKIYGLGQFFSFN
QTIDGVCNGAAVQRAPEALRFNINDTSVILAEGSIVLHTALGTNFSFVCSNSSEPHLATF
AIPLGSIQVPYYCFLKVDTYNSTVYKFLAVLPPTVREIVITKYGDVYVNGFGYLHLGLLD
AVTINFTGHGTDDDVSGFWTIASTNFVDALIEVQGTAIQRILYCDDPVSQLKCSQVAFDL
DDGFYRISSTNLLSHEQPTSFVTLPSFNDHSFVNITVSAAFGGHSGANLIASDTTINGFS
SFCVDTRQFTISLFYNVTNSYGYVSKSQDSNCPFTLQSVNDYLSFSKFCVSTSLLASACT
IDLFGYPEFGSGVKFTSLYFQFTKGELITGTPKPLEGVTDVSFMTLDVCTKYTIYGFKGE
GIITLTNSSFLAGVYYTSDSGQLLAFKNVTSGAVYSVTPCSFSEQAAYVDDDIVGVISSL
SSSTFNSTRELPGFFYHSNDGSNCTEPVLVYSNIGVCKSGSIGYVRSQSGQVKIAPTVTG
NISIPTNFSMSIRTEYLQLYNTPVSVDCATYVCNGNSRCKQLLTHYTAACKTIESALQLS
ARLESAEVNSMLTISEEALQLATISSFNGDGYNFTNVLGVSVYDPASGRVVQKRSFIEDL
LFNKVVTNGLGTVDEDYKRCSNGRSVADLVCAQYYSGVMVLPGVVDAEKLHMYSASLIGG
MVLGGFTAAAALPFSHAVQARLNYLALQTDVLQRNQQLLAESFNSAIGNIIPAFESVKEA
ISQTSKGLNTVAHALTKVQEVVSSQGAALTQLTVQLQHNFQAISSSIDDIYSRLDILSAD
VQVDRLITGRLSALNAFVAQTLTKYTEVQASRKLAQQKVNECVKSQSQRYGFCGGDGEHI
FSLVQAAPQGLLFLHTVLVPGDFVNVIAIAGLCVNDEIALTLREPGLVLFTHELQD-TAT
EYFVSSRRMYEPRKPTVGDFVQIESCVVTYVNLTRDQLPEVIPDYIDVNKTLDEILASLP
NRTGPSLSLDVFNATYLNLTGEIADLEQRSESLRNTTEELQSLIYNINNTLVDLEWLNRV
ETYIKWPWWVWLIIFIVLIFVVSLLVFCCISTGFCGCCGCCGACFSGCCRGPRLQPYEA-
------
>KR818832.1_2013_GII-b
MKSLTYFWLFLPVLSTLSLPQDVTRCSANTNFRRFFSKFNVQAPAVVVLGGYLPIGENQG
VNSTWYCAGQHPTANGVHGIFLSHIRGGHGFEIGISQEPFDPSGYQLYLHKANNGNTNAT
ARLRICQFPSIKTLGPTANNDVTTGRNCLFNKAIPAHMSEHSVVGITWDNDRVTVFSDKI
YYFYFKNDWSRVATKCYNSGGCAMQYVYEPTYYMLNVTSAGEDGISYQPCTANCIGYAAN
VFATEPNGHIPEGFSFNNWFLLSNDSTLVHGKVVSNQPLLVNCLLAIPKIYGLGQFFSFN
QTIDGVCNGAAVQWAPEALRFNINDTSVILAEGSIVLHTALGTNFSFVCSNSPDPHLATF
AIPLGAIQVPYYCFLKVDTYNSTVYKFLAVLPPTVREIVITKYGDVYVNGFGYLHLGLLD
AVTINFTGHGTDDDVSGFWTIASTNFVDALIEVQGTAIQRILYCDDPVSQLKCSQVSFDL
DDGFYPISSTNLLSHEQPTSFVTLPSFNDHSFVNITVSAAFGGHSGANLIASDTTINGFS
SFCVDTRQFTISLFYNVTNSYGYVSKSQDTNCPFTLQSVNDYLSFSKFCVSTSLLASACT
IDLFGYPEFGSGVKFTSLYFQFTKGELITGTPKPLEGVTDVSFMTLDVCTKYTIYGFKGE
GVITFTNSSFLAGVYYTSDSGQLLAFKNVTSGAVYSVTPCSFSEQAAYVDDDIVGVISSL
SSSTFNSTRELPGFFYHSNDGSNCIEPVLVYSNIGVCKSGSIGYVPSQSGQVKIAPTVTG
NISIPTNFSMSIRTEYLQLYNTPVSVDCATYVCNGNSRCKQLLTQYTAACKTIESALQLS
ARLESVEVNSMLTISEEALQLATISSFNGDGYNFTNVLGVSVYDPASGRVVQKRSFIEDL
LFNKVVTNGLGTVDEDYKRCSNGRSVADLVCAQYYSGVMVLPGVVDAEKLHMYSASLIGG
MVLGGFTSAAALPFSYAVQARLNYLALQTDVLQRNQQLLAESFNSAIGNITSAFESVKEA
ISQTSKGLNTVAHALTKVQEVVNSQGAALTQLTVQLQHNFQAISSSIDDVYSRLDILSAD
VQVDRLITGRLSALNAFVAQTLTKYTEVQASRKLAQQKVNECVKSQSQRYGFCGGDGEHI
FSLVQAAPQGLLFLHTVLVPGDFVDVIAIAGLCVNDEIALTLREPGLVLFTHELQNHTAT
EYFVSSRRMFEPRKPTVSDFVQIESCVVTYVNLTRDQLPDVIPDYIDVNKTLDEILASLP
NRTGPSLPLDVFNATYLNLTGEIADLEQRSESLRNTTEELQSLIYNINNTLVDLEWLNRV
ETYIKWPWWVWLIIFIVLIFVVSLLVFCCISTGCCGCCGCCCACFSGCCRGPRLQPYEVF
EKVHVQ
>KT021227.1_2013_GII-b
MKSLTYFWLFLPVLSTLSLPQDVTRCSANTNFRRFFSKFNVQAPAVVVLGGYLPIGENQG
VNSTWYCAGQHPTASGVHGIFLSHIRGGHGFEIGISQEPFDPSGYQLYLHKATNGNTNAT
ARLRICQFPSIKTLGPTANNDVTTGRNCLFNKAIPAHMSEHSVVGITWDNDRVTVFSDKI
YYFYFKNDWSRVATKCYNSGGCAMQYVYEPTYYMLNVTSAGEDGISYQPCTANCIGYAAN
VFATEPNGHIPEGFSFNNWFLLSNDSTLVHGKVVSNQPLLVNCLLAIPKIYGLGQFFSFN
QTIDGVCNGAAVQRAPEALRFNINDTSVILAEGSIVLHTALGTNFSFVCSSSSDPHLATF
AIPLGAIQVPYYCFLKVDTYNSTVYKFLAVLPPTVREIVITKYGDVYVNGFGYLHLGLLD
AVTVNFTGHGTDDDVSGFWTIASTNFVDALIEVQGTAIQRILYCDDPVSQLKCSQVSFDL
DDGFYPISSRNLLSYEQPTSFVTLPSFNDHSFVNITVSAAFGGHSGANLIASDTTINGFS
SFCVDTRQFTISLFYNVTNSYGYVSKSQDSNCPFTLQSVNDYLSFSKFCVSTSLLASACT
IDLFGYPEFGSGVKFTSLYFQFTKGELITGTPKPLEGVTDVSFMTLDVCTKYTIYGFKGE
GIITLTNSSFLAGFYYTSDSGQLLAFKNVTSGAVYSVTPCSFSEQAAYVDDDIVGVISSL
SSSTFNSTRELPGFFYHSNDGSNCTEPVLVYSNIGVCKSGSIGYVPSQSGQVKIAPTVTG
NISIPTNFSMSIRTEYLQLYNTPVSVDCATYVCNGNSRCKQLLTQYTAACKTIESALQLS
ARLESAEVNSMLTISEEALQLATISSFNGDGYNFTNVLGVSVYDPASGRVVQKRSFIEDL
LFNKVVTNGLGTVDEDYKRCSNGRSVADLVCAQYYSGVMVLPGVVDAEKLHMYSASLIGG
MVLGGFTSAAALPFSYAVQARLNYLALQTDVLQRNQQLLAESFNSAIGNITSAFESVKEA
ISQTSKGLNTVAHALTKVQEVVNSHGAALTQLTVQLQHNFQAISSSIDDIYSRLDILSAD
VQVDRLITGRLSALNAFVAQTLTKYTEVQASRKLAQQKVNECVKSQSQRYGFCGGDGEHI
FSLVQAAPQGLLFLHTVLVPGDFVDVIAIAGLCVNDEIALTLREPGLVLFTHELQNHTAT
EYFVSSRRMFEPRKPTVSDFVQIESCVVTYVNLTRDQLPDVIPDYIDVNKTLDEILASLP
NRTGPSLSLDVFNATYLNLTGEIADLEQRSESLRNTTEELQSLIYNINNTLVDLEWLNRV
ETYIKWPWWVWLIIFIVLIFVVSLLVFCCISTGCCGCCGCCGACFSGCCRGPRLQPYEAF
EKVHVQ
>KT021228.1_2013_GII-b
MKSLTYFWLFLPVLSTLSLPQDVTRCSANTNFRRFFSKFNVQAPAVVVLGGYLPIGENQG
VNSTWYCAGQHPTASGVHGIFLSHIRGGHGFEIGISQEPFDPSGYQLYLHKATNGNTNAT
ARLRICQFPSIKTLGPTANNDVTTGRNCLFNKAIPAHMSEHSVVGITWDNDRVTVFSDKI
YYFYFKNDWSRVATKCYNSGGCAMQYVYEPTYYMLNVTSAGEDGISYQPCTANCIGYAAN
VFATEPNGHIPEGFSFNNWFLLSNDSTLVHGKVVSNQPLLVNCLLAIPKIYGLGQFFSFN
QTIDGVCNGAAVQRAPEALRFNINDTSVILAEGSIVLHTALGTNFSFVCSSSSDPHLATF
AIPLGAIQVPYYCFLKVDTYNSTVYKFLAVLPPTVREIVITKYGDVYVNGFGYLHLGLLD
AVTVNFTGHGTDDDVSGFWTIASTNFVDALIEVQGTAIQRILYCDDPVSQLKCSQVSFDL
DDGFYPISSTNLLSYEQPTSFVTLPSFNDHSFVNITVSAAFGGHSGANLIASDTTINGFS
SFCVDTRQFTISLFYNVTNSYGYVSKSQDSNCPFTLQSVNDYLSFSKFCVSTSLLASACT
IDLFGYPEFGSGVKFTSLYFQFTKGELITGTPKPLEGVTDVSFMTLDVCTKYTIYGFKGE
GIITLTNSSFLAGFYYTSDSGQLLAFKNVTSGAVYSVTPCSFSEQAAYVDDDIVGVISSL
SSSTFNSTRELPGFFYHSNDGSNCTEPVLVYSNIGVCKSGSIGYVPSQSGQVKIAPTVTG
NISIPTNFSMSIRTEYLQLYNTPVSVDCATYVCNGNSRCKQLLTQYTAACKTIESALQLS
ARLESAEVNSMLTISEEALQLATISSFNGDGYNFTNVLGVSVYDPASGRVVQKRSFIEDL
LFNKVVTNGLGTVDEDYKRCSNGRSVADLVCAQYYSGVMVLPGVVDAEKLHMYSASLIGG
MVLGGFTAAAALPFSYAVQARLNYLALQTDVLQRNQQLLAESFNSAIGNITSAFESVKEA
ISQTSKGLNTVAHALTKVQEVVNSQGAALTQLTVQLQHNFQAISSSIDDIYSRLDILSAD
VQVDRLITGRLSALNAFVAQTLTKYTEVQASRKLAQQKVNECVKSQSQRYGFCGGDGEHI
FSLVQAAPQGLLFLHTVLVPGDFVNVIAIAGLCVNDEIALTLREPGLVLFTHELQN-TAT
EYFVSSRRMYEPRKPTVGDFVQIESCVVTYVNLTRDQLPDVIPDYIDVNKTLDEILASLP
NRTGPSLSLDVFNATYLNLTGEIADLEQRSESLRNTTEELQSLIYNINNTLVDLEWLNRV
ETYIKWPWWVWLIIFIVLIFVVSLLVFCCISTGCCGCCGCCGACFSGCCRGPRLQPYEAF
EKVHVQ
>KT021229.1_2013_GII-b
MKSLTYFWLFLPVLSTLSLPQDVTRCSANTNFRRFFSKFNVQAPAVVVLGGYLPIGENQG
VNSTWYCAGQHPTASGVHGIFLSHIRGGHGFEIGISQEPFDPSGYQLYLHKATNGNTNAT
ARLRICQFPSIKTLGPTANNDVT--RNCLFNKAIPAHMSEHSVVGITWDNDRVTVFSDKI
YYFYFKNDWSRVATKCYNSGGCAMQYVYEPTYYMLNVTSAGEDGISYQPCTANCIGYAAN
VFATEPNGHIPEGFSFNNWFLLSNDSTLVHGKVVSNQPLLVNCLLAIPKIYGLGQFFSFN
QTIDGVCNGAAVQRAPEALRFNINDTSVILAEGSIVLHTALGTNFSFVCSSSSDPHLATF
AIPLGAIQVPYYCFLKVDTYNSTVYKFLAVLPPTVREIVITKYGDVYVNGFGYLHLGLLD
AVTVNFTGHGTDDDVSGFWTIASTNFVDALIEVQGTAIQRILYCDDPVSQLKCSQVSFDL
DDGFYPISSTNLLSYEQPTSFVTLPSFNDHSFVNITVSAAFGGHSGANLIASDTTINGFS
SFCVDTRQFTISLFYNVTNSYGYVSKSQDSNCPFTLQSVNDYLSFSKFCVSTSLLASACT
IDLFGYPEFGSGVKFTSLYFQFTKGELITGTPKPLEGVTDVSFMTLDVCTKYTIYGFKGE
GIITLTNSSFLAGFYYTSDSGQLLAFKNVTSGAVYSVTPCSFSEQAAYVDDDIVGVISSL
SSSTFNSTRELPGFFYHSNDGSNCTEPVLVYSNIGVCKSGSIGYVPSQSGQVKIAPTVTG
NISIPTNFSMSIRTEYLQLYNTPVSVDCATYVCNGNSRCKQLLTHYTAACKTIESALQLS
ARLESAEVNSMLTISEEALQLATISSFNGDGYNFTNVLGVSVYDPASGRVVQKRSFIEDL
LFNKVVTNGLGTVDEDYKRCSNGRSVADLVCAQYYSGVMVLPGVVDAEKLHMYSASLIGG
MVLGGFTAAAALPFSYAVQARLNYLALQTDVLQRNQQLLAESFNSAIGNITSAFESVKEA
ISQTSKGLNTVAHALTKVQEVVNSQGAALTQLTVQLQHNFQAISSSIDDIYSRLDILSAD
VQVDRLITGRLSALNAFVAQTLTKYTEVQASRKLAQQKVNECVKSQSQRYGFCGGDGEHI
FSLVQAAPQGLLFLHTVLVPGDFVNVIAIAGLCVNDEIALTLREPGLVLFTHELQN-TAT
EYFVSSRRMYEPRKPTVGDFVQIESCVVTYVNLTRDQLPDVIPDYIDVNKTLDEILASLP
NRTGPSLSLDVFNATYLNLTGEIADLEQRSESLRNTTEELQSLIYNINNTLVDLEWLNRV
ETYIKWPWWVWLIIFIVLIFVVSLLVFCCISTGCCGCCGCCGACFSGCCRGPRLQPYEAF
EKVHVQ
>KT021230.1_2014_GII-b
MKSLTYFWLFLPVLSTLSLPQDVTRCSANTNFRRFFSKFNVQAPAVVVLGGYLPIGENQG
VNSTWYCAGQHPTASGVHGIFLSHIRGGHGFEIGISQEPFDPSGYQLYLHKATNGNTNAT
ARLRICQFPSIKTLGPTANNDVT--RNCLFNKAIPAHMSEHSVVGITWDNDRVTVFSDKI
YYFYFKNDWSRVATKCYNSGGCAMQYVYEPTYYMLNVTSAGEDGISYQPCTANCIGYAAN
VFATEPNGHIPEGFSFNNWFLLSNDSTLVHGKVVSNQPLLVNCLLAIPKIYGLGQFFSFN
QTIDGVCNGAAVQRAPEALRFNINDTSVILAEGSIVLHTALGTNFSFVCSSSSDPHLATF
AIPLGAIQVPYYCFLKVDTYNSTVYKFLAVLPPTVREIVITKYGDVYVNGFGYLHLGLLD
AVTVNFTAHGTDDDVSGFWTIASTNFVDALIEVQGTAIQRILYCDDPVSQLKCSQVSFDL
DDGFYPISSTNLLSYEQPTSFVTLPSFNDHSFVNITVSAAFGGHSGANLIASDTTINGFS
SFCVDTRQFTISLFYNVTNSYGYVSKSQDSNCPFTLQSVNDYLSFSKFCVSTSLLASACT
IDLFGYPEFGSGVKFTSLYFQFTKGELITGTPKPLEGVTDVSFMTLDVCTKYTIYGFKGE
GIITLTNSSFLAGFYYTSDSGQLLAFKNVTSGAVYSVTPCSFSEQAAYVDDDIVGVISSL
SSSTFNSTRELPGFFYHSNDGSNCTEPVLVYSNIGVCKSGSIGYVPSQSGQVKIAPTVTG
NISIPTNFSMSIRTEYLQLYNTPVSVDCATYVCNGNSRCKQLLTHYTAACKTIESALQLS
ARLESAEVNSMLTISEEALQLATISSFNGDGYNFTNVLGVSVYDPASGRVVQKRSFIEDL
LFNKVVTNGLGTVDEDYKRCSNGRSVADLVCAQYYSGVMVLPGVVDAEKLHMYSASLIGG
MVLGGFTAAAALPFSYAVQARLNYLALQTDVLQRNQQLLAESFNSAIGNITSAFESVKEA
ISQTSKGLNTVAHALTKVQEVVNSQGAALTQLTVQLQHNFQAISSSIDDIYSRLDILSAD
VQVDRLITGRLSALNAFVAQTLTKYTEVQASRKLAQQKVNECVKSQSQRYGFCGGDGEHI
FSLVQAAPQGLLFLHTVLVPGDFVNVIAIAGLCVNDEIALTLREPGLVLFTHELQN-TAT
EYFVSSRRMYEPRKPTVGDFVQIESCVVTYVNLTRDQLPDVIPDYIDVNKTLDEILASLP
NRTGPSLSLDVFNATYLNLTGEIADLEQRSESLRNTTEELQSLIYNINNTLVDLEWLNRV
ETYIKWPWWVWLIIFIVLIFVVSLLVFCCISTGCCGCCGCCGACFSGCCRGPRLQPYEAF
EKVHVQ
>KT021231.1_2014_GII-b
MKSLTYFWLFLPVLSTLSLPQDVTRCSANTNFRRFFSKFNVQAPAVVVLGGYLPIGENQG
VNSTWYCAGQHPTASGVHGIFLSHIRGGHGFEIGISQEPFDPSGYQLYLHKATNGNTNAT
ARLRICQFPSIKTLGPTANNDVT--RNCLFNKAIPAHMSEHSVVGITWDNDRVTVFSDKI
YYFYFKNDWSRVATKCYNSGGCAMQYVYEPTYYMLNVTSAGEDGISYQPCTANCIGYAAN
VFATEPNGHIPEGFSFNNWFLLSNDSTLVHGKVVSNQPLLVNCLLAIPKIYGLGQFFSFN
QTIDGVCNGAAVQRAPEALRFNINDTSVILAEGSIVLHTALGTNFSFVCSSSSDPHLATF
AIPLGAIQVPYYCFLKVDTYNSTVYKFLAVLPPTVREIVITKYGGVYVNGFGYLHLGLLD
AVTVNFTAHGTDDDVSGFWTIASTNFVDALIEVQGTAIQRILYCDDPVSQLKCSQVSFDL
DDGFYPISSTNLLSYEQPTSFVTLPSFNDHSFVNITVSAAFGGHSGANLIASDTTINGFS
SFCVDTRQFTISLFYNVTNSYGYVSKSQDSNCPFTLQSVNDYLSFSKFCVSTSLLASACT
IDLFGYPEFGSGVKFTSLYFQFTKGELITGTPKPLEGVTDVSFMTLDVCTKYTIYGFKGE
GIITLTNSSFLAGFYYTSDSGQLLAFKNVTSGAVYSVTPCSFSEQAAYVDDDIVGVISSL
SSSTFNSTRELPGFFYHSNDGSNCTEPVLVYSNIGVCKSGSIGYVPSQSGQVKIAPTVNG
NISIPTNFSMSIRTEYLQLYNTPVSVDCATYVCNGNSRCKQLLTHYTAACKTIESALQLS
ARLESAEVNSMLTISEEALQLATISSFNGDGYNFTNVLGVSVYDPASGRVVQKRSFIEDL
LFNKVVTNGLGTVDEDYKRCSNGRSVADLVCAQYYSGVMVLPGVVDAEKLHMYSASLIGG
MVLGGFTAAAALPFSYAVQARLNYLALQTDVLQRNQQLLAESFNSAIGNITSAFESVKEA
ISQTSKGLNTVAHALTKVQEVVNSQGAALTQLTVQLQHNFQAISSSIDDIYSRLDILSAD
VQVDRLITGRLSALNAFVAQTLTKYTEVQASRKLAQQKVNECVKSQSQRYGFCGGDGEHI
FSLVQAAPQGLLFLHTVLVPGDFVNVIAIAGLCVNDEIALTLREPGLVLFTHELQN-TAT
EYFVSSRRMYEPRKPTVGDFVQIESCVVTYVNLTRDQLPDVIPDYIDVNKTLDEILASLP
NRTGPSLSLDVFNATYLNLTGEIADLEQRSESLRNTTEELQSLIYNINNTLVDLEWLNRV
ETYIKWPWWVWLIIFIVLIFVVSLLVFCCISTGCCGCCGCCGACFSGCCRGPRLQPYEAF
EKVHVQ
>KT021232.1_2014_GII-b
MKSLTYFWLFLPVLSTLSLPQDVTRCSANTNFRRFFSKFNVQAPAVVVLGGYLPIGENQG
VNSTWYCAGQHPTASGVHGIFLSHIRGGHGFEIGISQEPFDPSGYQLYLHKATNGNTNAT
ARLRICQFPSIKTLGPTANNDVT--RNCLFNKAIPAHMSEHSVVGITWDNDRVTVFSDKI
YYFYFKNDWSRVATKCYNSGGCAMQYVYEPTYYMLNVTSAGEDGISYQPCTANCIGYAAN
VFATEPNGHIPEGFSFNNWFLLSNDSTLVHGKVVSNQPLLVNCLLAIPKIYGLGQFFSFN
QTIDGVCNGAAVQRAPEALRFNINDTSVILAEGSIVLHTALGTNFSFVCSSSSDPHLATF
AIPLGAIQVPYYCFLKVDTYNSTVYKFLAVLPPTVREIVITKYGGVYVNGFGYLHLGLLD
AVTVNFTAHGTDDDVSGFWTIASTNFVDALIEVQGTAIQRILYCDDPVSQLKCSQVSFDL
DDGFYPISSTNLLSYEQPTSFVTLPSFNDHSFVNITVSAAFGGHSGANLIASDTTINGFS
SFCVDTRQFTISLFYNVTNSYGYVSKSQDSNCPFTLQSVNDYLSFSKFCVSTSLLASACT
IDLFGYPEFGSGVKFTSLYFQFTKGELITGTPKPLEGVTDVSFMTLDVCTKYTIYGFKGE
GIITLTNSSFLAGFYYTSDSGQLLAFKNVTSGAVYSVTPCSFSEQAAYVDDDIVGVISSL
SRSTFNSTRELPGFFYHSNDGSNCTEPVLVYSNIGVCKSGSIGYVPSQSGQVKIAPTVNG
NISIPTNFSMSIRTEYLQLYNTPVSVDCATYVCNGNSRCKQLLTHYTAACKTIESALQLS
ARLESAEVNSMLTISEEALQLATISSFNGDGYNFTNVLGVSVYDPASGRVVQKRSFIEDL
LFNKVVTNGLGTVDEDYKRCSNGRSVADLVCAQYYSGVMVLPGVVDAEKLHMYSASLIGG
MVLGGFTAAAALPFSYAVQARLNYLALQTDVLQRNQQLLAESFNSAIGNVTSAFESVKEA
ISQTSKGLNTVAHALTKVQEVVNSQGAALTQLTVQLQHNFQAISSSIDDIYSRLDILSAD
VQVDRLITGRLSALNAFVAQTLTKYTEVQASRKLAQQKVNECVKSQSQRYGFCGGDGEHI
FSLVQAAPQGLLFLHTVLVPGDFVNVIAIAGLCVNDEIALTLREPGLVLFTHELQN-TAT
EYFVSSRRMYEPRKPTVGDFVQIESCVVTYVNLTRDQLPDVIPDYIDVNKTLDEILASLP
NRTGPSLSLDVFNATYLNLTGEIADLEQRSESLRNTTEELQSLLYNINNTLVDLEWLNRV
ETYIKWPWWVWLIIFIVLIFVVSLLVFCCISTGFCGCCGCCGACFSGCCRGPRLQPYEAF
EKVHVQ
>KT021233.1_2014_GII-b
MKSLTYFWLFLPVLSTLSLPQDVTRCSANTNFRRFFSKFNVQAPAVVVLGGYLPIGENQG
VNSTWYCAGQHPTASGVHGIFLSHIRGGHGFEIGISQEPFDPSGYQLYLHKATNGNTNAT
ARLRICQFPSIKTLGPTANNDVT--RNCLFNKAIPAHMSEHSVVGITWDNDRVTVFSDKI
YYFYFKNDWSRVATKCYNSGGCAMQYVYEPTYYMLNVTSAGEDGISYQPCTANCIGYAAN
VFATEPNGHIPEGFSFNNWFLLSNDSTLVHGKVVSNQPLLVNCLLAIPKIYGLGQFFSFN
QTIDGVCNGAAVQRAPEALRFNINDTSVILAEGSIVLHTALGTNFSFVCSSSSDPHLATF
AIPLGAIQVPYHCFLKVDTYNSTVYKFLAVLPPTVREIVITKYGGVYVNGFGYLHLGLLD
AVTVNFTAHGTDDDVSGFWTIASTNFVDALIEVQGTAIQRILYCDDPVSQLKCSQVSFDL
DDGFYPISSTNLLSYEQPTSFVTLPSFNDHSFVNITVSAAFGGHSGANLIASDTTINGFS
SFCVDTRQFTISLFYNVTNSYGYVSKSQDSNCPFTLQSVNDYLSFSKFCVSTSLLASACT
IDLFGYPEFGSGVKFTSLYFQFTKGELITGTPKPLEGVTDVSFMTLDVCTKYTIYGFKGE
GIITLTNSSFLAGFYYTSDSGQLLAFKNVTSGAVYSVTPCSFSEQAAYVDDDIVGVISSL
SRSTFNSTRELPGFFYHSNDGSNCTEPVLVYSNIGVCKSGSIGYVPSQSGQVKIAPTVNG
NISIPTNFSMSIRTEYLQLYNTPVSVDCATYVCNGNSRCKQLLTHYTAACKTIESALQLS
ARLESAEVNSMLTISEEALQLATISSFNGDGYNFTNVLGVSVYDPARGRVVQKRSFIEDL
LFNKVVTNGLGTVDEDYKRCSNGRSVADLVCAQYYSGVMVLPGVVDAEKLHMYSASLIGG
MVLGGFTAAAALPFSYAVQARLNYLALQTDVLQRNQQLLAESFNSAIGNVTSAFESVKEA
ISQTSKGLNTVAHALTKVQEVVNSQGAALTQLTVQLQHNFQAISSSIDDIYSRLDILSAD
VQVDRLITGRLSALNAFVAQTLTKYTEVQASRKLAQQKVNECVKSQSQRYGFCGGDGEHI
FSLVQAAPQGLLFLHTVLVPGDFVNVIAIAGLCVNDEIALTLREPGLVLFTHELQN-TAT
EYFVSSRRMYEPRKPTVGDFVQIESCVVTYVNLTRDQLPDVIPDYIDVNKTLDEILASLP
NRTGPSLSLDVFNATYLNLTGEIADLEQRSESLRNTTEELQSLLYNINNTLVDLEWLNRV
ETYIKWPWWVWLIIFIVLIFVVSLLVFCCISTGFCGCCGCCGACFSGCCRGPRLQPYEAF
EKVHVQ
>KU380331.1_2015_GII-b
MRSLTYFWLFLPVLSTLSLPQDVTRCSANTNFRRFFSKFNVQAPAVVVLGGYLPIGENQG
VNSTWYCAGQHPTASGVHGIFVSHIRGGHGFEIGISQEPFDPSGYQLYLHKATNGNTNAT
ARLRICQFPSIKTLGPTANNDVTTGRNCLFNKAIPAHMSEHSVVGITWDNDRVTVFSDKI
YHFYFKNDWSRVATKCYNSGGCAMQYVYEPTYYMLNVTSAGEDGISYQPCTANCIGYAAN
VFATEPNGHIPEGFSFNNWFLLSNDSTLVHGKVVSNQPLLVNCLLAIPKIYGLGQFFSFN
QTIDGVCNGAAVQRAPEALRFNINDTSVILAEGSIVLHTALGTNFSFVCSNSSDPHLATF
AIPLGATQVPYYCFLKVDTYNSTVYKFLAVLPPTVREIVITKYGDVYVNGFGYLHLGLLD
AVTINFTGHGTDDDVSGFWTIASTNFVDALIEVQGTAIQRILYCDDPVSQLKCSQVSFDL
DDGFYPISSTNLLSHEQPTSFVTLPAFNDHSFVNITVSAVFGGHSGANLIASDTTINGFS
SFCVDTRQFTISLFYNVTNSYGYVSNSQDSNCPFTLQSVNDYLSFSKFCVSTSLLASACT
IDLFGYPEFGSGVKFTSLYFQFTKGELITGTPKPLEGVTDVSFMTLDVCTKYTIYGFKGE
GIITLTNSSFLAGVYYTSDSGQLLAFKNVTSGAVYSVTPCSFSEQAAYVDDDIVGVISSL
SNSTFNSTRELPGFFYHSNDGSNCTEPVLVYSNIGVCKSGSIGYVPSQSGQVKIAPTVTG
NISIPTNFSMSIRTEYLQLYNTPVSVDCATYVCNGNSRCKQLLTQYSAACKTIESALQLS
ARLESVEVNSMLTISEEALQLATISSFNGDGYNFTNVLGVSVYDPASGRVVQKRSFIEDL
LFNKVVTNGLGTVDEDYKRCSNGRSVADLVCAQYYSGVMVLPGVVDAEKLHMYSASLIGG
MVLGGFTAAAALPFSYAVQARLNYLALQTDVLQRNQQLLAESFNSAIGNITSAFESVKEA
ISQTSKGLNTVAHALTKVQEVVNSQGAALTQLTVQLQHNFQAISSSIDDIYSRLDILSAD
VQVDRLITGRLSALNAFVAQTLTKYTEVQASRKLAQQKVNECVKSQSQRYGFCGGDGEHI
FSLVQAAPQGLLFLHTVLVPGDFVNVIAIAGLCVNDEIALTLREPGLVLFTHELQD-TAT
EYFVSSRRMYEPRKPTVGDFVQIESCVVTYVNLTRDQLPEVIPDYIDVNKTLDEILASLP
NRTGPSLSLDVFNATYLNLTGEIADLEQRSESLRNITEELQSLIYNINNTLVDLEWLNRV
ETYIMWPWWVWLIIFIVLIFVVSLLVFCCISTGCCGCCGCCGACFSGCCRGPRLQPYEAF
EKVHVQ
>KU646831.1_2012_GII-b
MKSLTYFWLFLPVLSTLSLPQDVTRCTANTNFRRFFSKFNVQAPAVVVLGGYLPIGENQG
VNSTWYCAGQHPTASGVHGIFLSHIRGGHGFEIGISQEPFDPSGYQLYLHKATNGNTNAT
ARLRICQFPSIKTLGPAANNDVTTGRNCLFNKAIPAHMSEHSVVGITWDNDRVTVFSDKI
YYFYFKNDWSRVATKCYNSGGCAMQYVYEPTYYILNVTSAGEDGISYQPCTANCIGYAAN
VFATEPNGHIPEGFSFNNWFLLSNDSTLVHGKVVSNQPLLVNCLLAIPKIYGLGQFFSFN
QTIDGVCNGAAVQRAPEALRFNINDTSVILAEGSIVLHTALGTNFSFVCSNSSDPHLATF
AIPLGAIQVPYYCFLKVDTYNSTVYKFLAVLPPTVREIVITKYGDVYVNGFGYLHLGLLD
AVTINFTGHGTDDDVSGFWTIASTNFVDALIEVQGTAIQRILYCDDPVSQLKCSQVAFDL
DDGFYRISSTNLLSHEQPTSFVTLPSFNDHSFVNITVSAAFGGHSGANLIASDTTINGFS
SFCVDTRQFTISLFYNVTNSYGYVSKSQDSNCPFTLQSVNDYLSFSKFCVSTSLLASACT
IDLFGYPEFGSGVKFTSLYFQFTKGELITGTPKPLEGVTDVSFMTLDVCTKYTIYGFKGE
GIITLTNSSFLAGVYYTSDSGQLLAFKNVTSGAVYSVTPCSFSEQAAYVDDDIVGVISSL
SSSTFNSTRELPGFFYHSNDGSNCTEPVLVYSNIGVCKSGSIGYVRSQSGQVKIAPTVTG
NISIPTNFSMSIRTEYLQLYNTPVSVDCATYVCNGNSRCKQLLTQYTAACKTIESALQLS
ARLESAEVNSMLTISEEALQLATISSFNGDGYNFTNVLGVSVYDHASGRVVQKMSFIEDL
LFNKVVTNGLGTVDEDYKRCSNGRSVADLVCAQYYSGVMVLPGVVDAEKLHMYSASLIGG
MVLGGFTAAAALPFSYAVQARLNYLALQTDVLQRNQQLLAESFNSAIGNITPAFESVKEA
ISQTSKGLNTVAHALTKVQEVVNSQGAALTQLTVQLQHNFQAISSSIDDIYSRLDILSAD
VQVDRLITGRLSALNAFVAQTLTKYTEVQASRKLAQQKVNECVKSQSQRYGFCGGDGEHI
FSLVQAAPQGLLFLHTVLVPGDFVNVIAIAGLCVNDEIALTLREPGLVLFTHELQD-TAT
EYFVSSRRMYEPRKPTVGDFVQIESCVVTYVNLTRDQLPEVIPDYIDVNKTLDEILASLP
NRTGPSLSLDVFNATYLNLTGEIADLEQRSESLRNTTEELQSLIYNINNTLVDLEWLNRV
ETYIKWPWWVWLIIFIVLIFVVSLLVFCCISTGCCGCCGCCGACFSGCCRGPRLQPYEAF
EKVHVQ
>KX791060.1_2014_GII-b
MRSLTYFWLFLPVLSTLSLPQDVTRCSANTNFRRFFSKFNVQAPAVVVLGGYLPIGENQG
VNSTWYCAGQHPTASGVHGIFVSHIRGGHGFEIGISQEPFDPSGYQLYLHKATNGNTNAT
ARLRICQFPSIKTLGPTANNDVTTGRNCLFNKAIPAHMSEHSVVGITWDNDRVTVFSDKI
YHFYFKNDWSRVATKCYNSGGCAMQYVYEPTYYMLNVTSAGEDGISYQPCTANCIGYAAN
VFATEPNGHIPEGFSFNNWFLLSNDSTLVHGKVVSNQPLLVNCLLAIPKIYGLGQFFSFN
QTIDGVCNGAAVQRAPEALRFNINDTSVILAEGSIVLHTALGTNFSFVCSNSSDPHLATF
AIPLGATQVPYYCFLKVDTYNSTVYKFLAVLPPTVREIVITKYGDVYVNGFGYLHLGLLD
AVTINFTGHGTDDDVSGFWTIASTNFVDALIEVQGTAIQRILYCDDPVSQLKCSQVSFDL
DDGFYPISSTNLLSHEQPTSFVTLPAFNDHSFVNITVSAVFGGHSGANLIASDTTINGFS
SFCVDTRQFTISLFYNVTNSYGYVSNSQDSNCPFTLQSVNDYLSFSKFCVSTSLLASACT
IDLFGYPEFGSGVKFTSLYFQFTKGELITGTPKPLEGVTDVSFMTLDVCTKYTIYGFKGE
GIITLTNSSFLAGVYYTSDSGQLLAFKNVTSGAVYSVTPCSFSEQAAYVDDDIVGVISSL
SNSTFNSTRELPGFFYHSNDGSNCTEPVLVYSNIGVCKSGSIGYVPSQSGQVKIAPTVTG
NISIPTNFSMSIRTEYLQLYNTPVSVDCATYVCNGNSRCKQLLTQYSAACKTIESALQLS
ARLESVEVNSMLTISEEALQLATISSFNGDGYNFTNVLGVSVYDPASGRVVQKRSFIEDL
LFNKVVTNGLGTVDEDYKRCSNGRSVADLVCAQYYSGVMVLPGVVDAEKLHMYSASLIGG
MVLGGFTAAAALPFSYAVQARLNYLALQTDVLQRNQQLLAESFNSAIGNITSAFESVKEA
ISQTSKGLNTVAHALTKVQEVVNSQGAALTQLTVQLQHNFQAISSSIDDIYSRLDILSAD
VQVDRLITGRLSALNAFVAQTLTKYTEVQASRKLAQQKVNECVKSQSQRYGFCGGDGEHI
FSLVQAAPQGLLFLHTVLVPGDFVNVIAIAGLCVNDEIALTLREPGLVLFTHELQD-TAT
EYFVSSRRMYEPRKPTVGDFVQIESCVVTYVNLTRDQLPEVIPDYIDVNKTLDEILASLP
NRTGPSLSLDVFNATYLNLTGEIADLEQRSESLRNITEELQSLIYNINNTLVDLEWLNRV
ETYIMWPWWVWLIIFIVLIFVVSLLVFCCISTGCCGCCGCCGACFSGCCRGPRLQPYEAF
EKVHVQ
>MH708895.1_2011_GII-b
MKSLTYFWLFLPVLSTLSLPQDVTRCSANTNFRRFFSKFNVQAPAVVVLGGYLPIGENQG
VNSTWYCAGQHPTASGVHGIFLSHIRGGHGFEIGISQEPFDPSGYQLYLHKATNGNTNAT
ARLRICQFPSIKTLGPTANNDVTTGRNCLFNKAIPAHMSEHSVVGITWDNDRVTVFSDKI
YYFYFKNDWSRVATKCYNSGGCAMQYVYEPTYYMLNVTSAGEDGISYQPCTANCIGYAAN
VFATEPNGHIPEGFSFNNWFLLSNDSTLVHGKVVSNQPLLVNCLLAIPKIYGLGQFFSFN
QTIDGVCNGAAVQRAPEALRFNINDTSVILAEGSIVLHTALGTNFSFVCSKSSDPHLATF
AIPLGAIQVPYYCFLKVDTYNSTVYKFLAVLPPTVREIVITKYGDVYVNGFGYLHLGLLD
AVTINFTGHGTDDDVSGFWTIASTNFVDALIEVQGTAIQRILYCDDPVSQLKCSQVAFDL
DDGFYPISSTNLLSHEQPTSFVTLPSFNDHSFVNITVSAAFGGHSGANLIASDTTINGFS
SFCVDTRQFTISLFYNVTNSYGYVSNSQDSNCPFTLQSVNDYLSFSKFCVSTSLLASACT
IDLFGYPEFGSGVKFTSLYFQFTKGELITGTPKPLEGVTDVSFMTLDVCTKYTIYGFKGE
GIITLTNSSFLAGVYYTSDSGQLLAFKNVTSGAVYSVTPCSFSEQAAYVDDDIVGVISSL
SNSTFNSIRELPGFFYHSNDGSNCTEPVLVYSNIGVCKSGSIGYVPSQSGQVKIAPTVTG
NISIPTNFSMSIRTEYLQLYNTPVSVDCATYVCNGNSRCKQLLTQYTAACKTIESALQLS
ARLESAEVNSMLTISEEALQLATISSFNGDGYNFTNVLGVSVYDPASGRVVQKRSFIEDL
LFNKVVTNGLGTVDEDYKRCSNGRSVADLVCAQYYSGVMVLPGVVDAEKLHMYSASLIGG
MVLGGFTAAAALPFSYAVQARLNYLALQTDVLQRNQQLLAESFNSAIGNITSAFESVKEA
ISQTSKGLNTVAHALTKVQEVVNSQGAALTQLTVQLQHNFQAISSSIDDIYSRLDILLAD
VQVDRLITGRLSALNAFVAQTLTKYTEVQASRKLAQQKVNECVKSQSQRYGFCGGDGEHI
FSLVQAAPQGLLFLHTVLVPGDFVNVIAIAGLCVNDEIALTLREPGLVLFTHELQD-TAT
EYFVSSRRMYEPRKPTVGDFVQIESCVVTYVNLTRDQLPEVIPDYIDVNKTLDEILASLP
NRTGPSLSLDVFNATYLNLTGEIADLEQRSESLRNTTEELQSLIYNINNTLVDLEWLNRV
ETYIKWPWWVWLIIFIVLIFVVSLLVFCCISTGCCGCCGCCGACFSGCCRGPRLQPYEAF
EKVHVQ
>MH748550.1_2017_GII-b
MKSLTYFWLFLPVLSTLSLPQDVTRCSANTNFRRFFSKFNVQAPAVVVLGGYLPIGENQG
VNSTWYCAGQHPTASGVHGIFLSHIRGGHGFEIGISQEPFDPSGYQLYLHKATNGNTNAT
ARLRICQFPSIKTLGPTANNDVTTGRNCLFNKAIPAHMSEHSVVGITWDNDRVTVFSDKI
YYFYFKNDWSRVATKCYNSGGCAMQYVYEPTYYILNVTSAGEDGISYQPCTANCIGYAAN
VFATEPNGHIPEGFSFNNWFLLSNDSTLVHGKVVSNQPLLVNCLLAIPKIYGLGQFFSFN
QTIDGVCNGAAVQRAPEALRFNINDTSVILAEGSIVLHTALGTNFSFVCSNSSEPHLATF
AIPLGAIQVPYYCFLKVDTYNSTVYKFLAVLPPTVREIVITKYGDVYVNGFGYLHLGLLD
AVTINFTGHGTDDDVSGFWTIASTNFVDALIEVQGTAIQRILYCDDPVSQLKCSQVAFDL
DDGFYRISSTNLLSHEQPTSFVTLPSFNDHSFVNITVSAAFGGHSGANLIASDTTINGFS
SFCVDTRQFTISLFYNVTNSYGYVSKSQDSNCPFTLQSVNDYLSFSKFCVSTSLLASACT
IDLFGYPEFGSGVKFTSLYFQFTKGELITGTPKPLEGVTDVSFMTLDVCTKYTIYGFKGE
GIITLTNSSFLAGVYYTSDSGQLLAFKNVTSGAVYSVTPCSFSEQAAYVDDDIVGVISSL
SSSTFNSTRELPGFFYHSNDGSNCTEPVLVYRNIGVCKSGRIGYVRSQSGQVKIAPTVTG
NISIPTNFSMSIRTEYLQLYNTPVIVDCATYVCNGNSRCKQLLTQYTAACKTIESALQLS
ARLESAEVNSMLTISEEALQLATISSFNGDGYNFTNVLGVSVYDPASGRVVQKRSFIEDL
LFNKVVTNGLGTVDEDYKRCSNGRSVADLVCAQYYSGVMVLPGVVDAEKLHMYSASLIGG
MVLRGFTAAAALPFSYAVQARLNYLALQTDVLQRNQQLLAESFNSAIGNITPAFESVKEA
ISQTSKGLNTVAHALTKVQEVVNSQGAALTQLTVQLQHNFQAISSSIDDIYSRLDILSAD
VQVDRLITGRLSALNAFVAQTLTKYTEVQASRKLAQQKVNECVKSQSQRYGFCGGDGEHI
FSLVQAAPQGLLFLHTVLVPGDFVNVIAIAGLCVNDEIALTLREPGLVLFTHELQD-TAT
EYFVSSRRMYEPRKPTVGDFVQIESCVVTYVNLTRDQLPEVIPDYIDVNKTLDEILASLP
NRTGPSLSLDVFNATYLNLTGEIADLEQRSESLRNTTEELQSLIYNINNTLVDLEWLNRV
ETYIKWPWWVWLIIFIVLIFVVSLLVFCCISTGCCGCCGCCGACFSGCCRGPRLQPYEAF
EKVHVQ
>MF737355.1_2001_South Korea_GII-b
MKSLIYLWLFLPVLPTLSLPQDVDRCSTRTNFRRFFSKFNVQAPAVVVLGGYLPSGENQV
EASQWHCAGRYETASGVHGIFLSHIRGGHGFEIGISQEPFDPSGYQLYLHKATNGNTNAT
ARLRICQFPSNKTLGPTANDDVTTGRNCLFNKAIPAHMSEHSVVGITWDNDRVTVFGDKI
YHFYLKNDWSRVASKCYNSGGCAMQYVYKPIYYMLNVTSAGEDGISYQPCTANCISYAAN
VFATESNGHIPEGFSFNNWFLLSNDSTLFHGKVVSNQPLLVNCLWAIPKIYGLGHFFSFN
QTMDGVCNGATAYRAPEALRFNLNDTSVILAEGSIVLHTALGTNLSFVCSNSSNPHLATF
AIPLGATQVPYYCFFKVDTYNSTVYKFLAVLPPTVREIVITKYGDVYVNGFGYLHLGLLD
AVTINFNGHGTDDDVSGFWTIASTNFVDALIEVQGTAIQRILYCDDPVSQLKCSQVAFDL
DDGFYPISSRNLLSHEQPISFVTLPSFNDHSFVNITVSASFGGYSGANLIASDTTINGFS
SFCVDTRQFTITLFYNVTNSYGYVSKSQDSNCPFTLQSVNDYLSFSKFCVSTSLLASACT
IDLFGYPEFGSGVKFTSLYFQFTKGELITGTPKPLEGVTDVSFMTLDVCTKYTIYGFKGE
GIITLTNSSFLAGVYYTSDSGQLLAFKNVTSGAVYSVTPCSFSEQAAYVDDDIVGVISSL
SNSTFNNTRELPGFFYHSNDGSNCTEPVLVYSNIGVCKSGSIGYVLSQSGQVKIAPTVTG
NISIPTNFSMSIRTEYLQLYNTPVSVDCATYVCNGNSRCKQLLTQYTAACKTIESALQLS
ARLESVEVNSMLTISEEALQLATISSFNGDGYNFTNVLGVSVYDPASGRVVHKRSFIEDL
LFNKVVTNGLGTVDEDYKRCSNGRSVADLVCAQYYSGVMVLPGVVDAEKLHMYSASLIGG
MALGGFTAAAALPFSYAVQARLNYLALQTDVLQRNQQLLAESFNSAIGNITSAFESVKEA
ISQTSQGLNTVAHALTKVQEVVNSQGAALTQLTVQLQHNFQAISSSIDDIYSRLDILSAD
VQVDRLINGRLSALNAFVAQTLTKYTEVQASRKLAQQKVNECVKSQSQRYGFCGGDGEHI
FSLVQAAPQGLMFLHTVLVPGDFVNVIAIAGLCVNGDIALTLREPGLVLFTHELQTHTAT
EYFVSSRRMFEPRKPTVSDFVQIESCVVTYVNLTSDQLPDVIPDYIDVNKTLDEILASLP
NRTGPSLPLDVFNATYLNLTGEIADLEQRSESLRNTTEELRSLIYNINNTLVDLEWLNRV
ETYIKWPWWVWLIIFIVLIFVVSLLVFCCISTGCCGCCGCCGACFSGCCRGPRLQPYEAF
EKVHVQ
>KR610993.1_2014_Thailand_GII-b
MKSLTYFWLFLPVLSTLSLPQDVTRCSANTNFRRFFSKFNVQAPAVVVLGGYLPIGENQG
VNSTWYCAGQHPTASGVHGIFLSHIRGGHGFEIGISQEPFDPSGYQLYLHKATNGNTNAT
ARLRICQFPDNKTLGPTANNDVTTGRNCLFNKAIPAHMSEHSVVGITWDNDRVTVFSDKI
YHFYFKNDWSRVATKCYNSGGCAMQYVYEPTYYMLNVTSAGKDGISYQPCTANCIGYAAN
VFATEPNGHIPEGFSFNNWFLLSNDSTLVHGKVVSNQPLLVNCLLAMPKIYGLGQFFSFN
QTIDGVCNGAAVQRAPEALRFNIDDTAVILAEGSIVLHTALGTNFSFVCSNSSDPHLTTF
AIPLGATQVPYYCFPKVDTYNSTVYKFLAVLPPTVREIVITKYGDVYVNGFGYLHLGLLD
AVTINFTGHGTDGDVSGFWTIASTNFVDALIEVQGTAIQRILYCDDPVSQLKCSQVAFDL
DDGFYPISSTNLLSHEQPTSFVTLPSFNDHSFVNITVSAAFGGHRGANLIASDTTINGFS
SFRVDTRQFTISRFYNVPTSYGYGSKSQGSNCPFTLQSVNDYLSFSKFCVSTSLLASACT
IDLFGYPEFGSGVKFTSLYFQFTKGELITGTPKPLEGVTDVSFMTLDVCTKYTIYGFKGE
GIITLTNSSFLAGVYYTSDSGQLLAFKNVTSGAVYSVTPCSFSEQAAYVDDDIVGVISSL
SSSTFNSTRELPGFFYHSNDGSNCTEPVLVYSNIGVCKSGSIGYVPSQSGQVKIAPTVTG
NISIPTNFSMSIRTEYLQLYNTPVSVDCATYVCNGNSRCKQLLTQYTAACKTIESALQLS
ARPESAEVNSMLTISEEALQLATISSFNGDGYNFTNVLGVSVYDPASGRVVQKRSFIEDL
LFNKVVTNGLGTVDEDYKRCSNGRSVADLVCAQYYSGVMVLPGVVDAEKLHMYSASLIGG
MVLGGFTAAAALPFSYAVQARLNYLALQTDVLQRNQQLLAESFNSAIGNITSAFESVKEA
ISQTSKGLNTVAHALTKVQEVVNSQGAALTQLTVQLQHNFQAISSSIDDIYSRLDILSAD
VQVDRLITGRLSALNAFVAQTLTKYTEVQASRKLAQQKVNECVKSQSQRYGFCGGDGEHI
FSLVQAAPQGLLFLHTVLVPGDFVNVIAIAGLCVNDEIALTLREPGLVLFTHELQD-TAT
EYFVSSRRMYEPRKPTVGDFVQIESCVVTYVNLTRDQLPEVIPDYIDVNKTLDEILASLP
NRTGPSLSLNVFNATYLNLTGEIADLKHRSESLRNTTEELQSLIYNINNTLVDLEWFNRV
ETYIKWPWWVWLIIFIVLIFVVSLLVFCCISTGCCGCCGCCGACFSGCCRGPRLQPYEAF
EKVHVQ
>KR610994.1_2014_Thailand_GII-b
MKSLTYFWLFLPVLSTLSLPQDVTRCSANTNFRRFFSKFNVQAPAVVVLGGYLPIGENQG
VNSTWYCAGQHPTASGVHGIFLSHIRGGHGFEIGISQEPFDPSGYQLYLHKATNGNTNAT
ARLRICQFPDNKTLGPTANNDVTTGRNCLFNKAIPAHMSEHSVVGITWDNDRVTVFSDKI
YHFYFKNDWSRVATKCYNSGGCAMQYVYEPTYYMLNVTSAGEDGISYQPCTANCIGYAAN
VFATEPNGHIPEGFSFNNWFLLSNDSTLVHGKVVSNQPLLVNCLLAMPKIYGLGQFFSFN
QTIDGVCNGAAVQRAPEALRFNIDDTAVILAEGSIVLHTALGTNFSFVCSNSSDPHLTTF
AIPLGATQVPYYCFLKVDTYNSTVYKFLAVLPPTVREIVITKYGDVYVNGFGYLHLGLLD
AVTINFTGHGTDGDVSGFWTIASTNFVDALIEVQGTAIQRILYCDDPVSQLKCSQVAFDL
DDGFYPISSTNLLSHEQPTSFVTLPSFNDHSFVNITVSAAFGGHSGANLIASDTTINGFS
SFWVDTRQFSISLFYNVPTSYGYVSKSQDSNCPFTLQSVNDYLSFSKFCVSTSLLASACT
IDLFGYPEFGSGVKFTSLYFQFTKGELITGTPKPLEGVTDVSFMTLDVCTKYTIYGFKGE
GIITLTNSSFLAGVYYTSDSGQLLAFKNVTSGAVYSVTPCSFSEQAAYVDDDIVGVISSL
SSSTFNSTRELPGFFYHSNDGSNCTEPVLVYSNIGVCKSGSIGYVPSQSGQVKIAPTVTG
NISIPTNFSMSIRTEYLQLYNTPVSVDCATYVCNGNSRCKQLLTQYTAACKTIESALQLS
ARLESAEVNSMLTISEEALPLATISSFNGDGYNFTNVLGVSVYDPASGRVVQKRSFIEDL
LFNKVVTNGLGTVDEDYKRCSNGRSVADLVCAQYYSGVMVLPGVVDAEKLHMYSASLIGG
MVLGGFTAAAALPFSYAVQARLNYLALQTDVLQRNQQLLAESFNSAIGNITSAFESVKEA
ISQTSKGLNTVAHALTKVQEVVNSQGAALTQLTVQLQHNFQAISSSIDDIYSRLDILSAD
VQVDRLITGRLSALNAFVAQTLTKYTEVQASRKLAQQKVNECVKSQSQRYGFCGGDGEHI
FSLVQAAPQGLLFLHTVLVPGDFVNVIAIAGLCVNDEIALTLREPGLVLFTHELQD-TAT
EYFVSSRRMYEPRKPTVGDFVQIESCVVTYVNLTRDQLPEVIPDYIDVNKTLDEILASLP
NRTGPSLSLNVFNATYLNLTGEIADLKHRSESLRNTTEELQSLIYNINNTLVDLEWFNRV
ETYIKWPWWVWLIIFIVLIFVVSLLVFCCISTGCCGCCGCCGACFSGCCRGPRLQPYEAF
EKVHVQ
>KJ960178.1_2013_Vietnam_GII-b
MKSLTYFWLFLPVLSTLSLPQDVTRCSANTNFRRFFSKFNVQAPAVVVLGGYLPIGENQG
VNSTWYCAGQHPTASGVHGIFLSHIRGGHGFEIGISQEPFDPSGYQLYLHKATNGNTNAT
ARLRICQFPDNKTLGPTANNDVTTGRNCLFNKAIPAHMSEHSVVGITWDNDRVTVFSDKI
YHFYFKNDWSRVATKCYNSGGCAMQYVYEPTYYMLNVTSAGKDGISYQPCTANCIGYAAN
VFATEPNGHIPEGFSFNNWFLLSNDSTLVHGKVVSNQPLLVNCLLAMPKIYGLGQFFSFN
QTIDGVCNGAAVQRAPEALRFNIDDTAVILAEGSIVLHTALGTNFSFVCSNSSDPHLTTF
AIPLGATQVPYYCFPKVDTYNSTVYKFLAVLPPTVREIVITKYGDVYVNGFGYLHLGLLD
AVTINFTGHGTDGDVSGFWTIASTNFVDALIEVQGTAIQRILYCDDPVSQLKCSQVAFDL
DDGFYPISSTNLLSHEQPTSFVTLPSFNDHSFVKITVSAAFGGHRGANLIASDTTINGFS
SFRVDTRQFTISRFYNVPTSYGYGSKSQGSNCPFTLQSVNDYLSFSKFCVSTSLLASACT
IDLFGYPEFGSGVKFTSLYFQFTKGELITGTPKPLEGVTDVSFMTLDVCTKYTIYGFKGE
GIITLTNSSFLAGVYYTSDSGQLLAFKNVTSGAVYSVTPCSFSEQAAYVDDDIVGVISSL
SSSTFNSTRELPGFFYHSNDGSNCTEPVLVYSNIGVCKSGSIGYVPSQSGQVKIAPTVTG
NISIPTNFSMSIRTEYLQLYNTPVSVDCATYVCNGNSRCKQLLTQYTAACKTIESALQLS
ARPESAEVNSMLTISEEALQLATISSFNGDGYNFTNVLGVSVYDPASGRVVQKRSFIEDL
LFNKVVTNGLGTVDEDYKRCSNGRSVADLVCAQYYSGVMVLPGVVDAEKLHMYSASLIGG
MVLGGFTAAAALPFSYAVQARLNYLALQTDVLQRNQQLLAESFNSAIGNITSAFESVKEA
ISQTSKGLNTVAHALTKVQEVVNSQGAALTQLTVQLQHNFQAISSSIDDIYSRLDILSAD
VQVDRLITGRLSALNAFVAQTLTKYTEVQASRKLAQQKVNECVKSQSQRYGFCGGDGEHI
FSLVQAAPQGLLFLHTVLVPGDFVNVIAIAGLCVNDEIALTLREPGLVLFTHELQD-TAT
EYFVSSRRMYEPRKPTVGDFVQIESCVVTYVNLTRDQLPEVIPDYIDVNKTLDEILASLP
NRTGPSLSLNVFNATYLNLTGEIADLKHRSESLRNTTEELQSLIYNINNTLVDLEWFNRV
ETYIKWPWWVWLIIFIVLIFVVSLLVFCCISTGCCGCCGCCGACFSGCCRGPRLQPYEAF
EKVHVQ
>KJ960179.1_2013_Vietnam_GII-b
MKSLTYFWLFLPVLSTLSLPQDVTRCSANTNFRRFFSKFNVQAPAVVVLGGYLPIGENQG
VNSTWYCAGQHPTASGVHGIFLSHIRGGHGFEIGISQEPFDPSGYQLYLHKATNGNTNAT
ARLRICQFPDNKTLGPTANNDVTTGRNCLFNKAIPAHMSEHSVVGITWDNDRVTVFSDKI
YHFYFKNDWSRVATKCYNSGGCAMQYVYEPTYYMLNVTSAGEDGISYQPCTANCIGYAAN
VFATEPNGHIPEGFSFNNWFLLSNDSTLVHGKVVSNQPLLVNCLLAMPKIYGLGQFFSFN
QTIDGVCNGAAVQRAPEALRFNIDDTAVILAEGSIVLHTALGTNFSFVCSNSSDPHLTTF
AIPLGATQVPYYCFLKVDTYNSTVYKFLAVLPPTVREIVITKYGDVYVNGFGYLHLGLLD
AVTINFTGHGTDGDVSGFWTIASTNFVDALIEVQGTAIQRILYCDDPVSQLKCSQVAFDL
DDGFYPISSTNLLSHEQPTSFVTLPSFNDHSFVNITVSAAFGGHSGANLIASDTTINGFS
SFWVDTRQFSISLFYNVPTSYGYVSKSQDSNCPFTLQSVNDYLSFSKFCVSTSLLASACT
IDLFGYPEFGSGVKFTSLYFQFTKGELITGTPKPLEGVTDVSFMTLDVCTKYTIYGFKGE
GIITLTNSSFLAGVYYTSDSGQLLAFKNVTSGAVYSVTPCSFSEQAAYVDDDIVGVISSL
SSSTFNSTRELPGFFYHSNDGSNCTEPVLVYSNIGVCKSGSIGYVPSQSGQVKIAPTVTG
NISIPTNFSMSIRTEYLQLYNTPVSVDCATYVCNGNSRCKQLLTQYTAACKTIESALQLS
ARLESAEVNSMLTISEEALPLATISSFNGDGYNFTNVLGVSVYDPASGRVVQKRSFIEDL
LFNKVVTNGLGTVDEDYKRCSNGRSVADLVCAQYYSGVMVLPGVVDAEKLHMYSASLIGG
MVLGGFTAAAALPFSYAVQARLNYLALQTDVLQRNQQLLAESFNSAIGNITSAFESVKEA
ISQTSKGLNTVAHALTKVQEVVNSQGAALTQLTVQLQHNFQAISSSIDDIYSRLDILSAD
VQVDRLITGRLSALNAFVAQTLTKYTEVQASRKLAQQKVNECVKSQSQRYGFCGGDGEHI
FSLVQAAPQGLLFLHTVLVPGDFVNVIAIAGLCVNDEIALTLREPGLVLFTHELQD-TAT
EYFVSSRRMYEPRKPTVGDFVQIESCVVTYVNLTRDQLPEVIPDYIDVNKTLDEILASLP
NRTGPSLSLNVFNATYLNLTGEIADLKHRSESLRNTTEELQSLIYNINNTLVDLEWFNRV
ETYIKWPWWVWLIIFIVLIFVVSLLVFCCISTGCCGCCGCCGACFSGCCRGPRLQPYEAF
EKVHVQ
>KJ960180.1_2013_Vietnam_GII-b
MKSLTYFWLFLPVLSTLSLPQDVTRCSANTNFRRFFSKFNVQAPAVVVLGGYLPIGENQG
VNSTWYCAGQHPTASGVHGIFLSHIRGGHGFEIGISQEPFDPSGYQLYLHKATNGNTNAT
ARLRICQFPDNKTLGPTANNDVTTGRNCLFNKAIPAHMSEHSVVGITWDNDRVTVFSDKI
YHFYFKNDWSRVATKCYNSGGCAMQYVYEPTYYMLNVTSAGEDGISYQPCTANCIGYAAN
VFATEPNGHIPEGFSFNNWFLLSNDSTLVHGKVVSNQPLLVNCLLAMPKIYGLGQFFSFN
QTIDGVCNGAAVQRAPEALRFNIDDTAVILAEGSIVLHTALGTNFSFVCSNSSDPHLTTF
AIPLGATQVPYYCFLKVDTYNSTVYKFLAVLPPTVREIVITKYGDVYVNGFGYLHLGLLD
AVTINFTGHGTDGDVSGFWTIASTNFVDALIEVQGTAIQRILYCDDPVSQLKCSQVAFDL
DDGFYPISSTNLLSHEQPTSFVTLPSFNDHSFVNITVSAAFGGHSGANLIASDTTINGFS
SFWVDTRQFSISLFYNVPTSYGYVSKSQDSNCPFTLQSVNDYLSFSKFCVSTSLLASACT
IDLFGYPEFGSGVKFTSLYFQFTKGELITGTPKPLEGVTDVSFMTLDVCTKYTIYGFKGE
GIITLTNSSFLAGVYYTSDSGQLLAFKNVTSGAVYSVTPCSFSEQAAYVDDDIVGVISSL
SSSTFNSTRELPGFFYHSNDGSNCTEPVLVYSNIGVCKSGSIGYVPSQSGQVKIAPTVTG
NISIPTNFSMSIRTEYLQLYNTPVSVDCATYVCNGNSRCKQLLTQYTAACKTIESALQLS
ARLESAEVNSMLTISEEALPLATISSFNGDGYNFTNVLGVSVYDPASGRVVQKRSFIEDL
LFNKVVTNGLGTVDEDYKRCSNGRSVADLVCAQYYSGVMVLPGVVDAEKLHMYSASLIGG
MVLGGFTAAAALPFSYAVQARLNYLALQTDVLQRNQQLLAESFNSAIGNITSAFESVKEA
ISQTSKGLNAVAHALTKVQEVVNSQGAALTQLTVQLQHNFQAISSSIDDIYSRLDILSAD
VQVDRLITGRLSALNAFVAQTLTKYTEVQASRKLAQQKVNECVKSQSQRYGFCGGDGEHI
FSLVQAAPQGLLFLHTVLVPGDFVNVIAIAGLCVNDEIALTLREPGLVLFTHELQD-TAT
EYFVSSRRMYEPRKPTVGDFVQIESCVVTYVNLTRDQLPEVIPDYIDVNKTLDEILASLP
NRTGPSLSLDVFNATYLNLTGEIANLKQRSESLRNTTEELQSLIYNINNTLVDLEWFDRV
ETYIKWPWWVWLIIFIVLIFVVSLLVFCCISTGCCGCCGCCGACFSGCCRGPRLQPYEAF
EKVHVQ
