# Supplementary material for: Isolation and evolutionary analyses of porcine epidemic diarrhea virus in Asia
Source: PeerJ. 2020 Oct 20;8:e10114. doi: 10.7717/peerj.10114 (PMC7583610; doi:10.7717/peerj.10114)
Supplement: Supplemental Information 11 [file peerj-08-10114-s011.txt]

LOCUS       HB2018                 28026 bp    DNA     linear   VRL 07-MAR-2020
DEFINITION  UNVERIFIED: Porcine epidemic diarrhea virus.
ACCESSION   
VERSION
KEYWORDS    UNVERIFIED.
SOURCE      Porcine epidemic diarrhea virus (PEDV)
ORGANISM  Porcine epidemic diarrhea virus
Viruses; Riboviria; Nidovirales; Cornidovirineae; Coronaviridae;
Orthocoronavirinae; Alphacoronavirus; Pedacovirus.
REFERENCE   1  (bases 1 to 28026)
AUTHORS   Liang,W.
TITLE     Direct Submission
JOURNAL   Submitted (07-MAR-2020) Department of Veterinary Medicine, Animal
Husbandry and Veterinary Institute, Hubei Academy of Agricultural
Sciences, Shizishan Street, Wuhan, Hube 430070, China
COMMENT     GenBank staff is unable to verify sequence and/or annotation
provided by the submitter.
Bankit Comment: BankIt2320961.
Bankit Comment: LocalID:HB2018.

##Assembly-Data-START##
Assembly Method       :: SPAdes v. 3.10.1
Sequencing Technology :: Illumina
##Assembly-Data-END##
FEATURES             Location/Qualifiers
source          1..28026
/organism="Porcine epidemic diarrhea virus"
/mol_type="genomic DNA"
/db_xref="taxon:28295"
BASE COUNT     6946 a   5355 c   6347 g   9378 t
ORIGIN      
1 taactatccg tagatagtta gctctttttc tagactcttg tctactcaat tcaactaaac
61 gaaattttgt ccttccggcc gcatgtctat gctgctggaa gctgatgtgt aatttcatta
121 ggtttgctta agtagccatc gcaagtgctg tgctgtcctc tagttcctgg ttggcgttcc
181 gtcgccttct acatactaga caaacagcct tcctccggtt ccgtctgggg gttgcgtgga
241 taactagttc cgtctagttt gaaaccagta actgtcggct atggctagca accaagtcac
301 attggctttt gccaatgatg cagaaatttc agcttttggc ttttgcactg ctagtgaagc
361 cgtctcatac tattctgagg ccgccgctag tgggtttatg caatgccgtt tcgtgtcctt
421 cgatctcgct gacactgttg agggcttgct tcccgaagac tatgtcatgg tggtggtcgg
481 cactaccaag cttagtgcat atgtggacac ttttggtagc cgccccagaa acatttgtgg
541 ttggctgtta ttttctaact gtaattactt cctcgaagag ttagagctca cttttggtcg
601 tcgtggtggt aacatcgtgc cagttgacca atacatgtgt ggcgctgacg ggaaacctgt
661 tcttcaggaa tccgagtggg agtatacaga ctttttttct gactccgaag acggtcaacg
721 caacattgct gggatcactt atgtgaaggc ctggattgta gagcgatcgg acgtctctta
781 tgcgagtcag aatttaacat ctattaagtc tattacttac tgttcaacct atgagcatac
841 ttttcctgat ggtactgcta tgaaggttgc acgtactcca aagattaaga agactgttgt
901 cttgtctgag ccacttgcta ctatctacag ggaaattggt tctccttttg tggataatgg
961 gagcgacgct cgttctatca ttaagagacc agtgttcctc cacgcttttg ttaagtgtaa
1021 gtgtggtagt tatcattgga ctgttggtga ttggacttcc tatgtctcca cttgctgtgg
1081 ctttaagtgt aagccagtcc ttgtggcttc atgctctgct acgcctggtt ctgttgtggt
1141 tacgcgtgct ggtgctggca ctggtgttaa gtattacaac aacatgttcc tgcgccatgt
1201 ggcagacatt gatgggttgg cattctggcg aattcttaag gtgcagtcca aagacgatct
1261 cgcttgctct ggtaaattcc ttgaacacca tgaggaaggt ttcacagacc cttgctactt
1321 tttgaatgac tcgagcattg ctactaagct caagtttgat atccttagtg gcaagttttc
1381 tgatgaagtc aaacaagcta tctttgctgg tcatgttgtt gttggcagtg cgctcgttga
1441 cattgttgac gatgcactgg gacagccttg gtttatacgt aagcttggtg accttgcaag
1501 tgcggcttgg gagcagctta aggctgtcgt tagaggcctt aacctcatgt ctgatgaggt
1561 cgtgctcttt ggcaaaaaac ttagctgtgc cactcttagt atcattaacg gtgtttttga
1621 gtttatcgcc gaagtgccag agaagttggc agcggctgtt acagtttttg tcaacttctt
1681 gaatgagctt tttgagtctg cctgtgactg cttaaaggtc ggaggtaaaa cctttaacaa
1741 ggttggctcc tatgttcttt ttgacaacgc attggttaag cttgtcaagg caaaagttcg
1801 cggcccacga caggcaggtg tttgtgaagt tcgttacaca agccttgtta ttgggagtac
1861 taccaaggtg gtttccaagc gcgttgaaaa tgccaatgtg aatctcgtcg ttgttgacga
1921 ggatgtgacc ctcaacacca ctggtcgtac agttgttgtt gacggacttg cattctttga
1981 gagtgacggg ttttacagac atcttgctga tgctgacgtt gtcattgaac atcctgttta
2041 taagtctgct tgtgagctca agccagtttt tgagtgtgat ccaatacctg attttcctat
2101 gcctgtggcc gctagtgttg cagagctttg cgtgcaaact gatctgttgc ttaaaaatta
2161 caacactcct tataaaactt acagctgcgt tgtgagaggt gataagtgtt gtatcacttg
2221 caccttacat atcacagcac caagttatat ggaggatgct gctaattttg tagacctctg
2281 taccaggaat attggtactg ctggttttca tgagttttac attacggccc atgaacaaca
2341 ggatctgcaa gggttcgtaa ccacttgttg cacgatgtca ggttttgagt gttttatgcc
2401 tataatccca cagtgtccag cagttcttga agagattgat ggtggtagca tctggcggtc
2461 ttttatcact ggtcttaata caatgtggga tttttgcaag catcttaaag tcagctttgg
2521 actagatggc attgttgtca ctgtagcacg caaatttaaa cgacttggtg ctctcttggc
2581 ggaaatgtat aacacttacc tttcaactgt ggtggaaaac ttggtactgg ccggtgttag
2641 cttcaagtat tatgccacca gtgtcccaaa aattgttttg ggctgttgtt ttcacagtgt
2701 taaaagtgtt cttgtaagtg ccttccagat tcctgtccag gcaggcattg agaagtttaa
2761 agtcttcctt aactgtgttc accctgttgt accacgcgtc atcgaaactt cttttgtgga
2821 attagaagag acgacattta aaccaccagc actcaatggt agtattgcta ttgttgatgg
2881 ttttgctttc tattatgatg gaacattata ctatcccacc gatggtaata gtgttgtgcc
2941 tatctgtttt aagaagaagg gtggtggtga tgtcaaattt tctgatgaag tctctgttag
3001 aaccattgac ccagtttata agatcttcct tgaatttgag ttcgagtctg agactattat
3061 ggctgtgctt aataaggctg ttggtaatcg tatcaaggtt acaggtggtt gggacgatgt
3121 tgttgagtat atcaacgttg ccattgaggt tcttaaagat catatcgatg tgcctaagta
3181 ctacatctat gatgaggaag gtggcaccga tcctaatctg accgtaatgg tttctcagtg
3241 gccgttgaat gatgacacga tctcacagga tctgcttgat gtggaaattg ttactgatgc
3301 accaattgat ttcgagggtg atgaagtaga ctcctctgac cctgataagg tggcagatgt
3361 ggctaactct gagcctgagg atgatggtcc taatgtagct cctgaaacaa atgtagcgtc
3421 tgaagttgag gaagttgccg caaccttgtc ctttattaaa gatacacctt ccacagttac
3481 taaggatcct tttgcttttg actttgcaag ctatggagga cttaaggttt taagacaatc
3541 tcataacaac tgctgggtta cttctacctt ggtgcagcta caattgcttg gcatcgttga
3601 tgaccctgca atggagcttt ttagtgctgg tagagttggt ccaatggttc gcaaatgcta
3661 tgagtcacaa aaggctatct tgggatcttt gggtgatgtg tcggcttgcc tagagtctct
3721 gactaagaac ctacacacac ttaagattac ctgttctgta gtctgtggtt gtggtactgg
3781 tgaacgtatc tatgagggtt gtgcttttcg tatgacgcca actttggaac cgttcccata
3841 tggtgcttgt gctcagtgtg ctcaagtttt gatgcacact tttaaaagta ttgttggcac
3901 cggcatcttt tgtcgagata ctactgctct ctccttggat tctttggttg taaaacctct
3961 ttgtgcggct gcttttatag gcaaggatag tggtcattat gtcactaact tttatgatgc
4021 tgctatggct attgatggtt atggtcgtca tcagataaag tatgacacac tgaacactat
4081 ttgtgttaaa gacgttaatt ggacagcacc ttttgtccca gacgttgagc ctgtattggt
4141 gcctgtcgtc aaaccgttct attcttataa gaatgttgat ttttaccaag gagattttag
4201 tgaccttgtt aaacttccat gtgactttgt tgttaatgct gcaaatgaga atttgtctca
4261 cggtggcggc atagcaaagg ccattgatgt ttataccaag ggcatgctgc agaagtgctc
4321 aaatgattac attaaagcac acggttccat taaagttgga cgtggtgtca tgttggaggc
4381 attaggtctt aaggtcttta atgttgttgg tccacgtaag ggtaagcatg cacctgagct
4441 tcttgttaag gcttataagt ccgtttttgc taattcaggt gttgctctta cacctttgat
4501 tagtgttgga atttttagtg ttcctttgga agaatcttta tctgcttttc ttgcatgtgt
4561 tggtgatcgc cactgtaagt gcttttgtta tagtgacaaa gagcgcgagg cgatcattaa
4621 ttacatggat ggcgtggtag atgctatttt caaagatgcg cttgttgata ctactcccgt
4681 tcaggaagat gttcaacaag tttcacaaaa accagttttg cctaattttg aacctttcag
4741 gattgaaggt gctcatgctt tctatgagtg taaccctgaa ggtttgatgt ccttaggtgc
4801 tgacaagctg gtgttgttta caaattccac tttggatttt tgtagcgttg gtaagtgtct
4861 taacaatgtg accggcggtg cattgcttga agccataaat gtatttaaaa agagtaacaa
4921 aacagtgcct gctggcaact gtgttacttt tgagtgtgca gatatgattt ctattactat
4981 ggtagtattg ccagctgatg gtgatgctaa ttatgataaa aattatgcac gcgccgtcgt
5041 caaggtatct aagcttaaag gcaagttatt gcttgctgtt ggtgatgcca cgttgtattc
5101 caagttgtcc cacctcagcg tgataggttt cgtatccaca cctgatgatg tggagcgttt
5161 ttacgcaaat aagagtgtgg ttattaaagt cactgaggat acacgtagtg ttaaggctgt
5221 taaagtagaa tccactgtta cttatggaca acaaattgga ccttgtcttg ttaatgacac
5281 cgttgtcaca gacaacaaac ctgttgttgc tgacgttgta gctaaggtta taccaagtgc
5341 taattgggat tcacattatg gttttgataa ggctggtgag ttccacatgc tagaccatac
5401 tgggtttgcc tttcctagtg aagttgttaa cggtaggcgt gtgcttaaaa ccacagataa
5461 taactgttgg gttaatgtta catgtttaca attacagttt gccagattta ggttccagtc
5521 agtaggtcta caggctatgt gggagtccta ttgtactggt gatgttgcta tgtttgtgca
5581 ttggttgtac tggcttactg gtgttgacaa aggtcagcct agtgattcag aaaatgcact
5641 taacatgttg tccaagtaca ttgtttctgc tggttctgtc actattgaac gtgtcacgca
5701 tgacggctgt tgttgtagta agcgtgttgt cactgcacca gttgtgaatg ctagcgtatt
5761 gaagcttggc gtcgaggatg gtctttgtcc acatggtctt aactacattg acaaagttgt
5821 tgtagttaaa ggtactacaa ttgttgttaa tgttggaaaa cctgtagtgg caccatcaca
5881 cctctttctt aagggtgttt cctacacaac cttcctagat aatggtaacg gtgttgtcgg
5941 ccattatact gtttttgatc atgacactgg tatggtgcat gatggagatg cttttgtacc
6001 gggtgatctc aatgtatctc ctgttacaaa tgttgtcgtc tcagagcaga ctgctgttgt
6061 gattaaagac cctgtgaaga aagtagagtt agacgctaca aagctgttag acactatgaa
6121 ttatgcatcg gaaagattct tttcctttgg tgattttatg tcacgtaatt taattacagt
6181 gtttttgtac atccttagca ttttgggtct ctgttttagg gcctttcgta agagggatgt
6241 taaagttcta gctggtgtac cccaacgtac tggtattata ttgcgtaaaa gtgtgcgcta
6301 taatgcaaag gcgctgggtg tcttcttcaa gctaaaactt tattggttca aagttcttgg
6361 taagtttagt ttgggtattt atgcattgta tgcattacta ttcatgacaa tacgctttac
6421 acctataggt ggccctgttt gtgatgatgt tgttgctggt tatgctaatt ctagttttga
6481 caagaatgag tattgcaaca gtgttatttg taaggtctgt ctctatgggt accaggaact
6541 ttcggacttc tctcacacac aggtagtatg gcaacatctt agagacccat taattggtaa
6601 tgtgatacct ttcttttatt tggcatttct ggcaattttt gggggtgttt atgtaaaggc
6661 tattactctc tattttattt tccagtacct taacattctt ggtgtgtttt tgggcctaca
6721 acagtccatt tggtttttgc agcttgtgcc ttttgatgtc tttggtgacg agatcgtcgt
6781 ctttttcatc gttacacgtg tattgatgtt tcttaagcat gttttccttg gctgcgataa
6841 ggcatcttgt gtggcttgct ctaagagtgc tcgccttaag cgcgttcctg tccagactat
6901 ttttcaaggt actagcaaat tcttctacgt acatgccaat ggtggtacta agttctgtaa
6961 gaagcacaat ttcttttgtt taaattgtga ttcttatggt ccaggctgca cttttattaa
7021 tgacgtcatt gcaactgaag ttggtaatgt tgtcaaactt aatgtgcaac cgacaggtcc
7081 tgccactatt cttattgaca aggttgaatt cagtaatggt ttttactatc tttatagtgg
7141 tgacacattt tggaagtaca actttgacat aacagatagc aaatacactt gcaaagaatc
7201 acttaaaaat tgtagcataa tcacagactt tattgttttt aacaataatg gttccaatgt
7261 aaaccaggtt aagaatgcat gtgtttattt ttcacagatg ctttgcaaac ctgttaagtt
7321 agtggactca gcgttgttgg ccagtttgtc tgttgatttt ggtgcaagct tacatagtgc
7381 ttttgttagt gtgttgtcga atagttttgg caaagatctg tcaagttgta atgacatgca
7441 ggattgcaag agcacattgg gttttgatga tgtaccattg gataccttta atgctgctgt
7501 tgctgaggct catcgttacg atgtcctctt gactgacatg tcgttcaaca attttaccac
7561 cagttatgca aaaccagagg aaaaactccc cgtccatgac attgccacgt gtatgcgtgt
7621 aggtgccaag attgttaatc ataacgttct tgtcaaggat agtatacctg tggtgtggct
7681 tgtacgtgat ttcattgctc tttcggaaga aactaggaag tacattattc gtacgactaa
7741 agttaagggt ataaccttca tgttgacctt taatgattgt cgtatgcata ctaccatacc
7801 tactgtttgc attgcaaata aaaagggtgc aggtcttcct agtttttcaa aggttaagaa
7861 attcttctgg tttttgtgtc tgttcatagt tgctgttttc tttgcactaa gctttcttga
7921 ttttagtact caggttagca gtgatagcga ttatgacttc aagtatattg agagtggcca
7981 gttgaagact tttgacaatc cacttagttg tgtgcataat gtctttagta acttcgacca
8041 gtggcatgat gccaagtttg gtttcacccc cgtcaacaat cctagttgtc ctatagtcgt
8101 tggtgtatca gacgaagcgc gcactgttcc aggtatccca gcaggtgttt atttagctgg
8161 taaaacactt gtttttgcta ttaacaccat ttttggtaca tctggtttgt gctttgatgc
8221 tagtggcgtt gctgataagg gcgcttgcat ttttaattcg gcttgcacca cattatctgg
8281 tttgggtgga actgctgtct actgttataa gaatggtcta gttgaaggtg ctaaacttta
8341 tagtgagttg gcacctcata gctactataa aatggtagat ggtaatgctg tgtctttacc
8401 tgaaattatc tcacgcggct ttggcatccg tactatccgt acaaaggcta tgacctactg
8461 tcgcgttggc cagtgtgtgc aatctgcaga aggtgtttgt tttggcgccg atagattctt
8521 tgtctataat gcagaatctg gttctgactt tgtttgtggc acagggctct ttacattgtt
8581 gatgaacgtt attagtgttt tttccaagac agtaccagta actgtgttgt ctggtcaaat
8641 actttttaat tgcattattg cttttgctgc tgttgcggtg tgtttcttat ttacaaagtt
8701 taagcgcatg ttcggtgaca tgtctgttgg cgttttcact gtcggtgctt gtactttgtt
8761 gaacaatgtt tcctacattg taacacagaa cacacttggc atgttgggct atgcaacttt
8821 gtactttttg tgcactaaag gtgttagata tatgtggatt tggcatttgg gatttttgat
8881 ctcatatata cttattgcac catggtgggt tttgatggtt tatgcctttt cagccatttt
8941 tgagtttatg cctaaccttt ttaagcttaa ggtttcaaca caactttttg agggtgacaa
9001 gttcgtaggc tcttttgaaa atgctgcagc aggtacattt gtgcttgata tgcatgccta
9061 tgagagactt gccaactcta tctcaactga aaaactgcgt cagtatgcta gtacttacaa
9121 taagtacaag tattattcag gcagtgcttc agaggctgat tacaggcttg cttgttttgc
9181 ccatttggcc aaggctatga tggattatgc ttctaatcac aacgacacgt tatacacacc
9241 acccactgtg agttacaatt caactctaca ggctggcttg cgtaagatgg cacaaccatc
9301 tggtgttgtt gagaagtgca tagttcgtgt ttgctatggt aacatggctc ttaatggcct
9361 atggcttggt gacactgtta tctgtccacg ccatgttata gcgtctagta ctactagcac
9421 tatagattat gactatgccc tttctgtttt acgcctccac aacttctcca tttcatctgg
9481 taatgttttc ctaggtgttg tgggtgtaac catgcgaggt gctttgttgc agataaaggt
9541 taatcaaaac aatgtccaca cgcctaagta cacctatcgc acagttagac cgggtgaatc
9601 ttttaatatc ttggcgtgct atgatggttc tgcagctggt gtttacggcg ttaacatgcg
9661 ctctaattac actattagag gctcgttcat taatggcgct tgtggttcac ctggttataa
9721 cattaacaat ggtactgttg agttttgcta tttacaccag cttgaacttg gttcaggctg
9781 tcatgttggt agcgacttag atggtgttat gtatggtggt tatgaggacc aacctacttt
9841 gcaagttgaa ggcgctagta gtctgtttac agagaatgtg ttggcatttc tttatgcagc
9901 actcattaat ggttctacct ggtggcttag ttcttctagg attgctgtag acaggtttaa
9961 tgagtgggct gttcataatg gtatgacaac agtagttaat actgattgct tttctattct
10021 tgctgctaag actggtgttg atgtacaacg tttgttggcc tcaatccagt ctctgcataa
10081 gaattttggt ggaaagcaaa ttcttggcta tacctcgttg acagatgagt ttactacagg
10141 tgaagttata cgtcaaatgt atggcgttaa tcttcagagt ggttatgttt cacgcgcctg
10201 tagaaatgtc ttgctggttg gttcttttct gactttcttt tggtcagaat tagtttccta
10261 cactaagttc ttttgggtaa atcctggtta tgtcacacct atgtttgcgt gtttgtcatt
10321 gctgtcctca cttttgatgt tcacactcaa gcataagaca ttgtttttcc aggtctttct
10381 aatacctgct ctgattgtta catcttgcat taatttggca tttgatgttg aagtctacaa
10441 ctatttggca gagcattttg attaccatgt ttctctcatg ggttttaatg cacaaggtct
10501 tgttaacatc tttgtctgct ttgttgttac cattttacac ggcacataca catggcgctt
10561 ttttaacaca cctgtgagtt ttgtcactta tgtggtagct ttgctgactg cggcatataa
10621 ctatttttac gctagtgaca ttcttagttg tgctatgaca ctatttgcta gtgtgactgg
10681 caactggttc gttggtgctg tttgttataa agctgctgtt tatatggcct tgaggtttcc
10741 tacttttgtg gctatttttg gtgatattaa gagtgttatg ttctgttacc ttgtgttggg
10801 ttattttacc tgttgcttct acggtattct ctactggttc aacaggttct ttaaggttag
10861 tgtaggtgtc tatgactata ctgttagtgc tgctgagttt aagtatatgg ttgctaacgg
10921 cctacgtgca ccaactggaa cacttgattc actacttctg tctgccaaat tgattggtat
10981 tggtggtgag cggaatatta agatttcttc cgttcagtct aaactgactg atattaagtg
11041 tagtaacgtt gtgcttttag gctgtctctc tagcatgaat gtctcagcaa attcaacaga
11101 atgggcctat tgtgttgact tgcataacaa gatcaacctg tgtaatgacc cagaaaaagc
11161 gcaggaaatg ctacttgctt tgttggcatt tttccttagt aagaatagtg cttttggttt
11221 agatgactta ttggaatcct attttaatga caatagtatg ttgcagagtg ttgcatctac
11281 ttatgtcggt ttgccttctt atgtcattta tgaaaatgca cgccaacagt atgaagatgc
11341 tgttaataat ggttctccac ctcagttggt taagcaattg cgccatgcta tgaatgtggc
11401 aaagagtgaa tttgaccgtg aggcttctac tcagcgtaag cttgatagaa tggcggagca
11461 ggctgcagca cagatgtaca aggaggcaag agcagttaat aggaagtcca aagttgtaag
11521 tgctatgcat tcactgcttt ttggtatgtt gagacgtttg gatatgtctt ctgtagacac
11581 tattctcaac ttggcaaagg atggggttgt acctctgtct gtcataccgg cagtcagtgc
11641 tactaagctt aacattgtca cttctgatat cgattcttat aatcgtatcc agcgtgaggg
11701 atgtgtccac tacgctggta ccatttggaa tataattgat atcaaggaca atgatggcaa
11761 ggtggtacac gttaaggagg taaccgcaca gaatgctgag tccctgtcat ggcccctggt
11821 ccttgggtgt gagcgtattg tcaagctcca gaataatgaa attattcctg gtaagctgaa
11881 gcagcgctcc attaaggcag aaggagatgg catagttgga gaaggtaagg cactttacaa
11941 taatgagggt ggacgtactt ttatgtatgc tttcatctcg gacaaaccgg acctgcgtgt
12001 agttaagtgg gagttcgatg gtggttgtaa cactattgag ctagaaccac cacgtaagtt
12061 cttggtggat tctcctaatg gtgcacagat caagtatctc tactttgttc gtaaccttaa
12121 cacgttacgt aggggtgccg ttctcggcta cataggtgcc actgtacgct tgcaggctgg
12181 taaacaaaca gaacaggtta ttaactcttc attgttgaca ctttgcgctt tcgctgtgga
12241 tcctgctaag acctacatcg atgctgtcaa aagtggtcac aaaccagtag gtaactgtgt
12301 taagatgttg gccaatggtt ctggtaatgg acaagctgtt actaatggtg tggaggctag
12361 tactaaccag gattcatacg gtggtgcgtc cgtgtgtcta tattgtagag cacatgttga
12421 gcatccatct atggatggtt tttgcagact gaaaggcaag tacgtacagg ttccactagg
12481 tacagtggat cctatacgtt ttgtacttga gaatgacgtt tgcaaggttt gtggttgttg
12541 gctggctaat ggctgcactt gtgacagatc cattatgcaa agtactgata tggcttattt
12601 aaacgagtac ggggctctag tgcagctcga ctagagccct gtaacggtac tgatacacaa
12661 catgtgtatc gtgcttttga catctacaac aaggatgttg cttgtctagg taaattcctc
12721 aaggtgaact gtgttcgcct gaagaatttg gataagcatg atgcattcta tgttgtcaaa
12781 agatgtacca agtctgcgat ggaacacgag caatccatct atagcagact tgaaaagtgt
12841 gaagccgtag ccgcacacga tttcttcact tggaaggatg gtcgtgctat ctatggtaac
12901 gtttgtagaa aggatcttac cgagtatact atgatggatt tgtgttacgc tttacgtaac
12961 tttgatgaaa acaattgcga tgttcttaag agcattttaa ttaaggtagg cgcttgtgag
13021 gagtcctact tcaataataa agtctggttt gaccctgttg aaaatgaaga cattcatcgt
13081 gtctatgcat tgttaggtac cattgtttca cgtgctatgc ttaaatgcgt taagttctgt
13141 gatgcaatgg ttgaacaagg tatagttggt gttgtcacat tagataatca ggatcttaat
13201 ggtgattttt atgattttgg tgattttact tgtagcatca agggaatggg tatacccatt
13261 tgcacatcat attactctta tatgatgccc gttatgggta tgactaattg ccttgctagt
13321 gagtgttttg ttaagagtga tatatttggt gaggatttca agtcatatga cctgctggaa
13381 tatgatttca cggagcataa gacagcactc ttcaacaagt atttcaagta ttggggactg
13441 caataccacc ctaactgtgt ggactgcagt gatgagcagt gcatagttca ctgtgccaac
13501 ttcaatacgt tgttttccac tactatacct attacggcat ttggaccttt gtgtcgcaag
13561 tgttggattg atggtgttcc actggtaact acagttggtt atcactttaa acagttaggt
13621 atagtttgga acaatgacct caacttacac tctagcaggc tctctattaa cgaactactc
13681 cagttttgta gtgatcctgc attgcttata gcatcatcac cagcccttgt tgatcagcgt
13741 actgtttgct tttcagttgc agcgctaggt acaggtatga ctaaccagac tgttaaacct
13801 ggccatttca ataaggagtt ttatgacttc ttacttgagc aaggcttctt ttctgagggc
13861 tctgagctta ctttaaagca cttcttcttt gcacagaagg gtgatgcagc tgttaaggat
13921 tttgactact ataggtataa tagacctact gttctggaca tttgccaagc tcgcgtcgtg
13981 tatcaaatag tgcaacgcta ttttgatatt tacgaaggtg gttgtatcac tgctaaagaa
14041 gtggttgtta caaaccttaa caagagcgca ggttatcctt tgaacaagtt tggtaaagct
14101 ggtctttact atgagtcttt atcctatgag gaacaggatg aactttatgc ttatactaag
14161 cgtaacatcc tgcccactat gacacagctc aaccttaaat atgctataag tggcaaagaa
14221 cgtgcacgca cagttggtgg tgtttcgctt ttgtcaacca tgactactcg gcagtatcat
14281 cagaaacacc ttaagtccat agttaatact aggggcgctt cggttgttat tggtactact
14341 aagttttatg gtggttggga caatatgctt aagaacctta ttgatggtgt tgaaaatccg
14401 tgtcttatgg gttgggatta cccaaagtgc gacagagcac tgcccaatat gatacgcatg
14461 atttcagcca tgattttagg ctctaagcat accacatgct gcagttccac tgaccgcttt
14521 ttcaggttgt gcaatgaatt ggctcaagtc cttactgagg ttgtttattc taatggaggt
14581 ttttatttga agccaggtgg tactacctct ggtgatgcaa ccaccgcata tgcaaactca
14641 gttttcaata tcttccaagc agtaagtgcc aatgttaata aacttcttag tgttgacagc
14701 aatgtctgtc ataatttaga agttaagcaa ttgcagcgta agctttatga gtgctgttat
14761 agatcaacta ccgtcgatga ccagtttgtc gttgagtatt atggttacct gcgtaaacat
14821 ttttcaatga tgattctttc tgatgatggc gttgtttgtt ataacaatga ctatgcatca
14881 cttggttatg tcgctgatct taacgcattc aaggctgttt tgtattacca gaacaatgtc
14941 ttcatgagcg cctctaaatg ttggatcgag cctgacatta ataaaggtcc tcatgaattt
15001 tgctcgcagc atactatgca gattgtcgat aaagatggta cttattacct tccttaccct
15061 gatccttcaa gaatcctctc tgcaggtgtg tttgttgatg acgttgttaa aactgatgca
15121 gttgtattgc ttgaacgtta tgtgtcattg gctatagatg cctacccgtt atctaagcat
15181 gaaaaccctg aatataagaa ggtgttttat gtgcttttgg attgggttaa gcatctgtac
15241 aaaactttga atgctggtgt gttagagtct ttttctgtca cacttttgga agattctact
15301 gctaaattct gggatgagag cttttatgcc aacatgtatg agaaatctgc agttttacaa
15361 tctgcagggc tttgtgttgt ttgtggctct caaactgttt tacgttgtgg tgattgtcta
15421 cggcgtccta tgctttgtac taagtgtgct tatgatcatg tcattggaac aactcacaag
15481 ttcattttgg ccatcactcc atatgtgtgt tgtgcttcag attgtggtgt caatgatgta
15541 actaagctct acttaggtgg tcttagttat tggtgtcatg aacacaagcc acgtcttgca
15601 ttcccgttgt gctctgctgg taatgttttt ggcttgtaca aaaattctgc taccggctca
15661 cccgatgttg aagactttaa tcgcattgct acatccgatt ggactgatgt ttctgactac
15721 aggttggcaa atgatgtcaa ggactcattg cgtctgtttg cagcggaaac tatcaaggcc
15781 aaggaggaga gcgttaagtc atcctacgct tgtgcaacac tacatgaggt tgtaggacct
15841 aaagagttgt tgctcaaatg ggaagtcggc agacccaaac caccccttaa tagaaattcg
15901 gttttcactt gttatcatat aacgaagaac accaaatttc aaatcggtga gtttgtgttt
15961 gagaaggcag aatatgataa tgatgctgta acatataaaa ctaccgccac aacaaaactt
16021 gttcctggca tggtttttgt gcttacctca cataatgttc agccattgcg cgcaccgacc
16081 attgctaatc aagaacgtta ttccactata cataagttgc atcctgcttt taacatacct
16141 gaagcttact ctagcttagt gccctattac caactgattg gtaagcagaa gattacaact
16201 atccagggac ctcccggtag tggtaaatct cactgtgtta tagggctagg tttgtactat
16261 ccaggtgcac gtatagtgtt tacagcttgt tctcatgcag cggtcgattc actttgtgtg
16321 aaagcctcca ctgcttatag caatgacaaa tgttcacgca tcataccaca gcgtgctcgt
16381 gttgagtgtt atgacggttt caattctaat aatactagtg ctcagtacct tttctccact
16441 gtcaatgctt tgccagagtg caatgcggac attgttgtgg tggatgaggt ctctatgtgc
16501 actaattatg acttgtctgt cataaatcag cgcatcagct ataggcatgt agtctatgtt
16561 ggtgaccctc aacagctgcc tgcaccacgt gttatgattt cacgtggtac tttggaacca
16621 aaggactaca acgttgtcac tcaacgcatg tgtgccctta agcctgatgt tttcttgcac
16681 aagtgttatc gctgtcctgc tgagatagtg cgtactgtgt ctgagatggt ctatgaaaac
16741 caattcattc ctgtgcaccc agatagcaag cagtgtttta aaatcttttg caagggtaat
16801 gttcaggttg acaatggttc aagtattaat cgcaggcaat tggatgttgt gcgtatgttt
16861 ttggctaaaa atcctaggtg gtcaaaggct gtttttattt ctccttataa cagccagaat
16921 tatgttgcca gccgcatgct aggtttacaa attcagacag ttgactcatc ccagggtagt
16981 gagtatgact atgtcattta cacacaaact tcagatactg cccatgcctg taatgttaac
17041 aggtttaatg ttgccatcac aagagctaag aaaggcatat tatgtataat gtgcgatagg
17101 tccctttttg atgtgcttaa attctttgag cttaaattgt ctgatttgca ggctaatgag
17161 ggttgtggtc tttttaaaga ctgtagcaga ggtgatgacc tgttgccacc atctcacgct
17221 aacaccttca tgtctttagc ggacaatttt aagactgatc aagatcttgc tgttcaaata
17281 ggtgttaatg gacccattaa atatgagcat gttatctcgt ttatgggctt ccgttttgat
17341 atcaacatac ccaaccatca cactctcttt tgcacacgtg attttgccat gcgcaatgtt
17401 agaggttggt tgggttttga cgttgaagga gcacatgttg ttggctctaa cgtcggtaca
17461 aatgtcccat tgcaattagg gttttctaac ggtgttgatt ttgttgtcag acctgaaggt
17521 tgcgttgtaa ctgagtctgg tgactatatt aaacccgtca gagctcgtgc tccaccaggg
17581 gaacaatttg cacacctttt gcctctactt aaacgcggcc aaccatggga tgtggttcgt
17641 aagcgtatag tgcaaatgtg tagtgactac ctggctaacc tatcagacat actaattttt
17701 gtgttgtggg ctggtggttt ggagttgaca actatgcgtt actttgtcaa gattggacca
17761 agcaagagtt gtgattgtgg taaggttgct acttgttaca atagtgcgct gcatacgtac
17821 tgttgtttca aacatgccct tggttgtgat tacctgtaca atccatactg tattgatata
17881 cagcagtggg gatacaaggg atcacttagc ctcaaccacc atgagcattg taatgtacat
17941 agaaacgagc atgtggcttc tggtgatgcc ataatgactc gctgtctagc catacatgat
18001 tgctttgtca agaacgttga ctggtccatc acatacccat ttattggtaa tgaggctgtt
18061 attaataaga gcggccgaat tgtgcaatca cacaccatgc ggtcagttct taagttatac
18121 aatccgaaag ccatatatga tattggcaat cctaagggca tcagatgtgc cgtaacggat
18181 gctaagtggt tttgctttga caagaatcct actaattcta atgtcaagac attggagtat
18241 gactatataa cacatggcca atttgatggg ttgtgcttgt tttggaattg caatgtagac
18301 atgtatccag aattttctgt ggtctgtcgt tttgatactc gctgtaggtc accactcaac
18361 ttggagggtt gtaatggtgg ttcactgtat gttaataatc atgcattcca tacaccggct
18421 tttgacaagc gtgcttttgc taagttgaag ccaatgccat ttttctttta tgatgatact
18481 gagtgtgaca agttacagga ctccataaac tatgttcctc ttagggctag taactgcatt
18541 actaaatgta atgttggtgg agctgtctgt agtaagcatt gtgctatgta tcatagctat
18601 gttaatgctt acaacacttt tacgtcggcg ggctttacta tttgggtgcc tacttcgttt
18661 gacacctata atctgtggca gacatttagt aacaatttgc aaggtcttga gaacattgct
18721 ttcaatgtcg taaagaaagg atcttttgtt ggtgccgaag gtgaacttcc tgtagctgtg
18781 gttaatgaca aagtgctcgt tagagatggt attgttgata ctcttgtttt tacaaacaag
18841 acatcactac ccactaacgt agcttttgag ttgtatgcca agcgtaaggt aggactcacc
18901 ccacccatta cgatcctacg taacttgggt gtagtttgta catctaagtg tgtcatttgg
18961 gactatgaag ccgagcgtcc acttactact tttacaaagg atgtttgtaa atataccgac
19021 tttgagggtg acgtttgtac actctttgat aacagcattg ttggttcatt agagcgattc
19081 tctgtgaccc aaaatgctgt gcttatgtca cttacagccg ttaaaaagct tactggcata
19141 aagttaactt atggttatct taatggtgtc ccagttaaca cacatgaaga taaacctttt
19201 acttggtata tttacattag gaagaacggc aaattcgggg actatcctga tggctatttt
19261 acccaaggta gaacaaccgc tgattttagc cctcgtagcg atatggaaaa ggacttccta
19321 agtatggata tgggtctgtt tattaacaag tacggacttg aagattacgg ctttgagcac
19381 gttgtgtatg gtgatgtttc aaaaaccacc cttggtggtt tacatctact aatttcgcag
19441 gtgcgtctgt cctgtatggg tgtgcttaaa atagacgatt ttgtgtctag taatgatagc
19501 acgttaaagt cctgtactgt tacatatgct gataacccta gtagtaagat ggtttgcacg
19561 tatatggatc tcctgcttga cgattttgtc agcattctta aatcgttgga tttgagcgtt
19621 gtatctaaag ttcatgaagt tatggtcgat tgtaaaatgt ggaggtggat gttgtggtgt
19681 aaggatcata aactccagac attttatcca caacttcagg ccagtgaatg gaagtgtggt
19741 tattccatgc cttctatcta caagatacaa cgtatgtgtt tagaaccttg caatctctat
19801 aactatggcg ctggtattaa gttacctgat ggcattatgt ttaacgtagt taaatacaca
19861 cagctttgtc aatatctcaa tagcaccaca atgtgtgtac cccatcacat gcgtgtgcta
19921 catcttggtg ctggctccga taagggtgtt gcccctggca cggctgtctt acgacgttgg
19981 ttgccactgg atgccattat agttgacaat gatagtgtgg attacgttag cgatgctgat
20041 tatagtgtta caggagattg ctctacctta tacctgtcag ataagtttga cttagttata
20101 tctgatatgt atgacggtaa gattaaaagt tgtgatgggg agaacgtgtc taaagaaggc
20161 ttctttccct atattaatgg tgtcatcact gaaaagttgg cacttggtgg tactgtggct
20221 attaaggtga cggagtttag ttggaataag aagttgtatg aactcattca gaagtttgag
20281 tattggacaa tgttctgtac cagtgttaac acgtcatcgt cagaggcatt tttagttggt
20341 gttcactatt taggtgactt tgcaagtggc gctgttattg acggcaacac tatgcatgcc
20401 aattatatct tctggcgtaa ttccacaatt atgactatgt cttacaatag tgtacttgat
20461 ttaagcaagt tcaattgtaa gcataaggct acagttgtta ttaatttaaa ggattcatcc
20521 attagtgatg ttgtgttagg tttgttgaag aatggtaagt tgctagtgcg taataatgac
20581 gccatttgtg gtttttctaa tcatttggtc aacgtaaaca aatgaagtct ttaacgtact
20641 tctggttgtt cttaccagta ctttcaacac ttagcctacc acaagatgtc accaggtgct
20701 cagctaacac taattttagg cggttctttt caaaatttaa tgttcaggcg cctgcagttg
20761 ttgtactggg cggttatcta cctattggtg aaaaccaggg tgttaattca acttggtact
20821 gtgctggcca acatccaact gctagtggcg ttcatggtat ttttcttagc catattagag
20881 gtggtcatgg ctttgagatt ggcatttcgc aagagccttt tgaccctagt ggttaccagc
20941 tttatttaca taaggctact aatggtaaca ctaatgctac tgcgcgattg cgcatttgcc
21001 agtttcccgg cattaaaaca ttgggcccca ctgctgataa cgatgttaca acaggtcgta
21061 actgcctatt taacaaagcc atcccagctc atatgagtga acatagtgtt gtcggcataa
21121 catgggataa tgatcgtgtc actgtctttt ctgacaagat ctatcatttt tattttaaaa
21181 atgattggtc ccgtgttgcg acaaagtgtt acaacagtgg aggttgtgct atgcaatatg
21241 tttacaaacc cacttactac atgcttaatg ttactagtgc tggtgaggat ggtatttctt
21301 atcaaccctg tacagctaat tgcattggtt atgctgccaa tgtatttgct actgagccca
21361 atggccacat accagaaggt tttagtttta ataattggtt tcttttgtcc aatgattcca
21421 ctctggtgca tggtaaggtg gtttccaacc aaccattgtt ggtcaattgt ctcttggcct
21481 tgcctaagat ttatggacta ggccaatttt tctcctttaa tcaaacgatc gatggtgttt
21541 gtaatggagc tgctgtgcag cgtgcaccag aggctctgag gtttaatatt aatgacactt
21601 ctgtcattct tgctgaaggc tcaattgtac ttcacactgc tttaggaaca aatctttctt
21661 ttgtttgcag taattcttca gaccctcatt tagctacctt cgccatacct ctgggtgcta
21721 cccaagtacc ctattattgt tttcttaaag tggatactta caactccact gtttataaat
21781 ttttggctgt tttacctcct actgtcaggg aaattgtcat caccaagtat ggtgatgttt
21841 atgtcaatgg gtttggatac ttgcatctcg gtttgttgga tgctgtcaca attaatttca
21901 ctggtcatgg cactgacgat gatgtttctg gtttttggac catagcatcg actaattttg
21961 ttgatgcact catcgaagtt caaggaactg ccattcagcg tattctttat tgtgatgatc
22021 ctgttagcca actcaagtgt tctcaggttg cttttgacct tgacgatggt ttttacccta
22081 tttcttctag aaaccttctg agtcatgaac agccaatttc ttttgttact ctgccatcat
22141 ttaatgatca ttcttttgtt aacattactg tctctgcttc ctttggtggt catagtggtg
22201 ccaaccttat tgcatctgac actactatca atgggtttag ttctttctgt gttgacacta
22261 gacaatttac catttcactg ttttataacg ttacaaacag ttatggttat gtgtctaaat
22321 cacaggacag taattgccct ttcaccttgc aatctgttaa tgattacctg tcttttagca
22381 aattttgtgt ttccaccagc cttttggcta gtgcctgtac catagatctt tttggttacc
22441 ctgagtttgg tagtggtgtt aagtttacgt ccctttactt tcaattcaca aagggtgagt
22501 tgattactgg cacgcctaaa ccacttgaag gtgtcacgga cgtttctttt atgactctgg
22561 atgtgtgtac caagtatact atctatggct ttaaaggtga gggtatcatt acccttacaa
22621 attctagctt tttggcaggt gtttattaca catctgattc tggacagttg ttagccttta
22681 agaatgtcac tagtggtgct gtttattctg ttacgccatg ttctttttca gagcaggctg
22741 catatgttga tgatgatata gtgggtgtta tttctagttt gtctagctcc acttttaaca
22801 gtactaggga gttgcctggt ttcttctacc attctaatga tggctctaat tgtacagagc
22861 ctgtgttggt gtatagtaac ataggtgttt gtaaatctgg cagtattggc tacgttccat
22921 ctcagtttgg ccaagtcaag attgcaccca cggttactgg gaatatcagt attcccacca
22981 actttagtat gagtattagg acagaatatt tacagcttta caacacgcct gttagtgttg
23041 attgtgccac atatgtttgt aatggtaact ctcgttgtaa acaattactc acccagtaca
23101 ctgcagcatg taagaccata gagtcagcat tacaactcag cgctaggctt gagtctgttg
23161 aagttaactc tatgcttact atttctgaag aggctctaca gttagctacc attagttcgt
23221 ttaatggtga tggatataat tttactaatg tgctgggtgc ttctgtgtat gatcctgcaa
23281 gtggcagggt ggtacaaaaa aggtctttta ttgaagacct gctttttaat aaagtggtta
23341 ctaatggcct tggtactgtt gatgaagact ataagcgctg ttctaatggt cgctctgtgg
23401 cagatctggt ctgtgcacag tattactctg gtgtcatggt actacctggt gttgttgacg
23461 ctgagaagct tcacatgtat agtgcgtctc tcatcggtgg tatggtgcta ggaggtttta
23521 cttctgcggc ggcattgcct tttagctatg ctgttcaagc cagactcaat tatcttgctc
23581 tacagacgga tgttctacag cggaaccagc aattgcttgc tgagtctttt aactctgcta
23641 ttggtaatat aacttcagcc tttgagagtg ttaaagaggc tattagtcaa acttccaagg
23701 gtttgaacac tgtggctcat gcgcttacta aggttcaaga ggttgttaac tcgcagggtg
23761 cagctttgac tcaacttacc gtacagctgc aacacaactt ccaagccatt tctagttcta
23821 ttgatgacat ttactctcga ctggacattc tttcagccga tgttcaggtt gaccgtctca
23881 tcaccggcag attatcagca cttaatgctt ttgtttctca aaccctcact aagtatactg
23941 aggtccaggc tagcaggaag ctagcacagc aaaaggttaa tgagtgcgtt aaatcgcaat
24001 ctcagcgtta tggtttttgt ggtggtgatg gcgagcacat tttctccctg gtacaggcag
24061 cacctcaggg cctgctgttt ttacatacag tacttgtacc gggtgatttt gtagatgtta
24121 ttgccatcgc tggcttatgc gttaacgatg aaattgcctt gactctacgt gagcctggct
24181 tagtcttgtt tacgcatgaa cttcaaaatc atactgcgac ggaatatttt gtttcatcgc
24241 gacgtatgtt tgaacctaga aaacctaccg ttagtgattt tgttcaaatt gagagttgtg
24301 tggtcaccta tgtcaatttg actagagacc aactaccaga tgtaatccca gattacatcg
24361 atgttaacaa aacacttgat gagattttat cttctctgcc caatagaact ggtccaagtc
24421 ttcctttaga tgtttttaat gccacttatc ttaatctcac tggtgaaatt gcagatttag
24481 agcagcgttc agagtctctc cgtaatacta cagaggagct ccaaagtctt atatataata
24541 tcaacaacac actagtcgac cttgagtggc tcaaccgagt tgagacatat atcaagtggc
24601 cgtggtgggt ttggttgatt attttcattg ttctcatctt tgttgtgtca ttactagtgt
24661 tctgctgcat ttccacgggt tgttgtggat gctgcggctg ctgctgtgct tgtttttcag
24721 gttgttgtag gggtcctaga cttcaacctt acgaagtttt tgaaaaggtc cacgtgcagt
24781 gatgtttctt ggactttttc agtacacgat tgacacagtt gtcaaagatg tctcaaagtc
24841 tgctaacttg tctttggatg ctgtccaaga gttggagctc aatgtagttc caattagaca
24901 agcttcaaat gtgacgggtt ttcttttcac cagtgttttt atctatttct ttgcactgtt
24961 taaagcgtct tctttgaggc gcaattatat tatgttggca gcgcgttttg ctgtcattgt
25021 tttttattgc ccacttttat attattgtgg tgcattttta gatgcaacta ttatttgttg
25081 cacacttatt ggcaggcttt gtttagtctg cttttactcc tggcgctata aaaatgcgct
25141 ctttattatt tttaatacta cgacactttc tttcctcaat ggtaaagcag cttattatga
25201 cggcaaatcc attgtgattt tagaaggtgg tgaccattac atcacttttg gcaactcttt
25261 tgttgctttt gttagtagca tcgacttgta tctagctata cgtgggcggc aagaagctga
25321 cctacagctg ttgcgaactg ttgagcttct tgatggcaag aagctttatg tcttttcgca
25381 acatcaaatt gttggcatta ctaatgctgc atttgactca attcaactag acgagtatgc
25441 tacaattagt gaatgataat ggtctagtag ttaatgttat actttggctt ttcgcactct
25501 ttttcctgct tattataagc attactttcg tccaattggt taatctgtgc ttcacttgtc
25561 accggttgtg taatagcgca gtttacacac ctatagggcg tttgtataga gtttataagt
25621 cttacatgca aatagacccc ctccctagta ctgttattga cgtataaacg aaatatgtct
25681 aacggttcta ttcccgttga tgaggtgatc caacacctta gaaactggaa tttcacatgg
25741 aatatcatac tgacgatact acttgtagtg cttcagtatg gccattacaa gtactctgtg
25801 ttcttgtatg gtgtcaagat ggctattcta tggatacttt ggcctcttgt gttagcactg
25861 tcactttttg atgcatgggc tagctttcag gtcaattggg tcttttttgc tttcagcatc
25921 cttatggctt gcatcactct tatgctgtgg ataatgtact ttgtcaatag cattcggttg
25981 tggcgcagga cacattcttg gtggtctttc aatcctgaaa cagacgcgct tctcactact
26041 tctgtgatgg gccgacaggt ctgcattcca gtgcttggag caccaactgg tgtaacgcta
26101 acactcctta gtggtacatt gcttgtagag ggctataagg ttgctactgg cgtacaggta
26161 agtcaattac ctaatttcgt cacagtcgcc aaggccacta caacaattgt ctatggacgt
26221 gttggtcgtt cagtcaatgc ttcatctggc actggttggg ctttctatgt ccggtccaaa
26281 catggcgact actcagctgt gagtaatccg agttcggttc tcacagatag cgagaaagtg
26341 cttcatttag tctaaacaga aactttatgg cttctgtcag ttttcaggat cgtggccgca
26401 aacgggtgcc attatccctc tatgcccctc ttagggttac taatgacaaa cccctttcta
26461 aggtacttgc aaataatgct gtacccacta ataaaggaaa taaggaccag caaattggat
26521 attggaatga gcaaattcgc tggcgcatgc gccgtggtga gcgaattgaa caaccttcca
26581 attggcattt ctactacctc ggaacaggac ctcacgccga cctccgctat aggactcgta
26641 ctgagggtgt tttctgggtt gctaaagaag gcgcaaagac tgaacccact aacctgggtg
26701 tcagaaaggc gtctgaaaag ccaatcattc caaatttctc tcaacagctt cccagcgtag
26761 ttgagattgt tgaacctaac acacctccta cttcacgtgc aaattcacgt agcaggagtc
26821 gtggtaatgg caacaacagg tccagatctc caagtaacaa cagaggcaat aaccagtccc
26881 gtggtaattc acagaatcgt ggaaataacc agggtcgtgg agcttctcag aacagaggag
26941 gcaataataa taacaataac aagtctcgta accagtccaa gaacagaaac cagtcaaatg
27001 accgtggtgg tgtaacatca cgcgatgatc tggtggctgc tgtcaaggat gcccttaaat
27061 ctttgggcat tggcgaaaac cctgacaagc ttaagcaaca gcagaagccc aaacaggaaa
27121 ggtctgacag cagcggcaaa aatacaccta agaagaacaa atccagagcc acttcgaaag
27181 aacgtgacct caaagacatc ccagagtgga ggagaattcc caagggcgaa aatagcgtag
27241 cagcttgctt cggacccagg ggaggcttca aaaattttgg agatgcggaa tttgtcgaaa
27301 aaggtgttga tgcctcaggc tatgcccaga tcgccagttt agcaccaaat gttgcagcat
27361 tgctctttgg tggtaatgtg gctgttcgtg agctagcgga ctcttacgag attacataca
27421 attataaaat gactgtgcca aagtctgatc caaatgtaga gcttcttgtt tcacaggtgg
27481 atgcattcaa aactgggaat gcaaaacccc agagaaagaa ggaaaagaag aacaagcgtg
27541 aaaccacgca gcagctgaat gaagatgcca tctacgatga tgtgggtttg ccatctgact
27601 cgactcatgc caatttggaa tgggacacag ctgttgacgg tggtgacacg gccgttgaga
27661 ttatcaacga gatcttcgat acaggaaatt aaacaatgtt tgactggctt attctggcta
27721 tgtcccaggg tagtgccatt acactgttat tactgagtgt ttttctagcg acttggccgc
27781 tgggctatgg ctttgccctc taactagcgg tcttggtctt gcacacaacg gtaagccagt
27841 ggtaatgtca gtgcaagaag gatattacca tagcactgtc acgaggggaa cgcagtacct
27901 tttcatctaa acctttgcac gagtaatcaa agatccgctt gacgagccta tatggaagag
27961 cgtgccaggt atttgattca aggactgtta gtaactgaag acctgacggt gttgatatgg
28021 atacac
//
